# Supplementary material for: Crystal structure of bis­(2-{[(3-bromo­prop­yl)imino]­meth­yl}phenolato-κ2 N,O)copper(II)
Source: Acta Crystallogr E Crystallogr Commun. 2015 Jan 24;71(Pt 2):m33–4. doi: 10.1107/S2056989015001309 (PMC4384597; doi:10.1107/S2056989015001309)
Supplement: Supplementary file 1 [file e-71-00m33-sup1.cif]

##############################################################################
#                                                                            #
# This CIF contains the data in a paper accepted for publication in          #
# Acta Crystallographica Section E. It conforms to the requirements of       #
# Notes for Authors for Acta Crystallographica Section E, and has been       #
# peer reviewed under the auspices of the IUCr Commission on Journals.       #
#                                                                            #
# Full details of the Crystallographic Information File format               #
# are given in the paper "The Crystallographic Information File (CIF):       #
# a New Standard Archive File for Crystallography" by S. R. Hall, F. H.      #
# Allen and I. D. Brown [Acta Cryst. (1991), A47, 655-685].                  #
#                                                                            #
# The current version of the core CIF dictionary is obtainable from          #
# ftp://ftp.iucr.org/pub/cif_core.dic.                                       #
#                                                                            #
# Software is freely available for graphical display of the structure(s)     #
# in this CIF. For information consult the CIF software page                 #
# http://www.iucr.org/resources/cif/software.                                #
#                                                                            #
# This file may be used for bona fide research purposes within the           #
# scientific community so long as proper attribution is given to the journal # 
# article from which it was obtained.                                        #
#                                                                            #
##############################################################################
data_I
_audit_creation_method     'WinGX routine CIF_UPDATE'
_audit_conform_dict_name     cif_core.dic
_audit_conform_dict_version     2.3
_journal_date_recd_electronic     2015-01-16
_journal_date_accepted     2015-01-21
_journal_name_full     'Acta Crystallographica, Section E'
_journal_year     2015
_journal_volume     71
_journal_issue      2
_journal_page_first     m33
_journal_page_last     m34
_journal_paper_category     HM
_journal_paper_doi     10.1107/S2056989015001309
_journal_coeditor_code     WM5116
_publ_contact_author_name     'Sofiane, Bouacida '
_publ_contact_author_address
;\
D\'epartement Sciences de la mati\`ere,
Facult\'e des sciences exactes et \
sciences de la nature et de la vie,
Universit\'e Oum El Bouaghi,
Algeria
;
_publ_contact_author_email     bouacida_sofiane@yahoo.fr
_publ_contact_author_fax     '00 (213) 31 81 88 16'
_publ_contact_author_phone     '00 (213) 74 45 27 14'
_publ_section_title
;\
Crystal structure of
bis(2-{[(3-bromopropyl)imino]methyl}phenolato-\k^2^<i>N</i>,<i>O</i>)\
copper(II)
;
loop_
    _publ_author_name
    _publ_author_footnote
    _publ_author_address
    'Ourari, Ali'
;
;
;\
Laboratoire d'Electrochimie, d'Ing\'enierie Mol\'eculaire \
et de Catalyse Redox (LEIMCR),
Facult\'e des Sciences de l'Ing\'enieur
Universit\'e Farhat Abbas, S\'etif 19000
Algeria
;
    'Zoubeidi, Chahinaz'
;
;
;\
Laboratoire d'Electrochimie, d'Ing\'enierie Mol\'eculaire \
et de Catalyse Redox (LEIMCR),
Facult\'e des Sciences de l'Ing\'enieur
Universit\'e Farhat Abbas, S\'etif 19000
Algeria
;
    'Bouacida, Sofiane' .
;\
D\'epartement Sciences de la Mati\`ere,
Facult\'e des sciences Exactes et \
Sciences de la Nature et de la Vie,
Universit\'e Oum El Bouaghi,
Algeria
Unit\'e de Recherche de Chimie de l'Environnement \
et Mol\'eculaire Structurale,
CHEMS, Universit\'e Constantine 1
25000 Algeria
;
    'Derafa, Wassila'
;
;
;\
Laboratoire d'Electrochimie, d'Ing\'enierie Mol\'eculaire \
et de Catalyse Redox (LEIMCR),
Facult\'e des Sciences de l'Ing\'enieur
Universit\'e Farhat Abbas, S\'etif 19000
Algeria
;
    'Merazig, Hocine'
;
;
;
Unit\'e de Recherche de Chimie de l'Environnement \
et Mol\'eculaire Structurale,
CHEMS, Universit\'e Constantine 1
25000 Algeria
;
_chemical_name_systematic
;
Bis(2-{[(3-bromopropyl)imino]methyl}phenolato-\k^2^<i>N</i>,<i>O</i>)copper(II)
;
_chemical_formula_moiety     'C20 H22 Br2 Cu N2 O2'
_chemical_formula_sum     'C20 H22 Br2 Cu N2 O2'
_chemical_formula_iupac     '[Cu (C10 H11 Br1 N1 O1)2]'
_chemical_formula_weight     545.75
_space_group_crystal_system     monoclinic
_space_group_name_H-M_alt     'P 21/n'
_space_group_name_Hall     '-P 2yn'
loop_
    _space_group_symop_operation_xyz
    'x, y, z'
    '-x+1/2, y+1/2, -z+1/2'
    '-x, -y, -z'
    'x-1/2, -y-1/2, z-1/2'
_cell_length_a     10.6478(4)
_cell_length_b     7.1990(3)
_cell_length_c     13.9283(5)
_cell_angle_alpha     90
_cell_angle_beta     104.900(2)
_cell_angle_gamma     90
_cell_volume     1031.75(7)
_cell_formula_units_Z     2
_cell_measurement_reflns_used     3645
_cell_measurement_theta_min     3.21
_cell_measurement_theta_max     27.65
_cell_measurement_temperature     295(2)
_exptl_crystal_description     prism
_exptl_crystal_colour     Green
_exptl_crystal_size_max     0.19
_exptl_crystal_size_mid     0.18
_exptl_crystal_size_min     0.15
_exptl_crystal_density_diffrn     1.757
_exptl_crystal_density_method     'not measured'
_exptl_crystal_F_000     542.0
_exptl_absorpt_coefficient_mu     4.948
_exptl_absorpt_correction_type     multi-scan
_exptl_absorpt_process_details
;
(<i>SADABS</i>; Bruker, 2011)
;
_exptl_absorpt_correction_T_min     0.677
_exptl_absorpt_correction_T_max     0.796
_exptl_special_details
;
;
_diffrn_ambient_temperature     295(2)
_diffrn_radiation_type     MoK\a
_diffrn_radiation_wavelength     0.71073
_diffrn_radiation_monochromator     graphite
_diffrn_measurement_device_type     'Bruker APEXII'
_diffrn_measurement_method     'CCD rotation images, thin slices'
_diffrn_reflns_number     8212
_diffrn_reflns_av_R_equivalents     0.0198
_diffrn_reflns_theta_min     2.78
_diffrn_reflns_theta_max     28.46
_diffrn_reflns_theta_full     28.46
_diffrn_measured_fraction_theta_max     0.997
_diffrn_measured_fraction_theta_full     0.997
_diffrn_reflns_limit_h_min     -12
_diffrn_reflns_limit_h_max     14
_diffrn_reflns_limit_k_min     -9
_diffrn_reflns_limit_k_max     6
_diffrn_reflns_limit_l_min     -18
_diffrn_reflns_limit_l_max     18
_refine_special_details
;
Refinement of <i>F</i>^2^ against ALL reflections. The weighted <i>R</i>-factor
<i>wR</i> and goodness of fit <i>S</i> are based on <i>F</i>^2^, conventional
<i>R</i>-factors <i>R</i> are based on <i>F</i>, with <i>F</i> set to zero for
negative <i>F</i>^2^. The threshold expression of <i>F</i>^2^ >
\s(<i>F</i>^2^) is used only for calculating <i>R</i>-factors(gt) <i>etc</i>.
and is not relevant to the choice of reflections for refinement.
<i>R</i>-factors based on <i>F</i>^2^ are statistically about twice as large
as those based on <i>F</i>, and <i>R</i>- factors based on ALL data will be
even larger.
;
_reflns_number_total     2594
_reflns_number_gt     2088
_reflns_threshold_expression     I>2sigma(I)
_refine_ls_structure_factor_coef     Fsqd
_refine_ls_matrix_type     full
_refine_ls_R_factor_all     0.0447
_refine_ls_R_factor_gt     0.0323
_refine_ls_wR_factor_gt     0.0826
_refine_ls_wR_factor_ref     0.0888
_refine_ls_goodness_of_fit_ref     1.037
_refine_ls_restrained_S_all     1.037
_refine_ls_number_reflns     2594
_refine_ls_number_parameters     124
_refine_ls_number_restraints     0
_refine_ls_hydrogen_treatment     constr
_refine_ls_weighting_scheme     calc
_refine_ls_weighting_details
         'calc w=1/[\s^2^(Fo^2^)+(0.0419P)^2^+0.8205P] where P=(Fo^2^+2Fc^2^)/3'
_atom_sites_solution_hydrogens     geom
_atom_sites_solution_primary     direct
_atom_sites_solution_secondary     difmap
_refine_ls_shift/su_max     0.001
_refine_ls_shift/su_mean     0.000
_refine_diff_density_max     0.619
_refine_diff_density_min     -0.579
_refine_ls_extinction_method     none
loop_
    _atom_type_symbol
    _atom_type_description
    _atom_type_scat_dispersion_real
    _atom_type_scat_dispersion_imag
    _atom_type_scat_source
    C C 0.0033 0.0016 'International Tables Vol C Tables 4.2.6.8 and 6.1.1.4'
    H H 0 0 'International Tables Vol C Tables 4.2.6.8 and 6.1.1.4'
    N N 0.0061 0.0033 'International Tables Vol C Tables 4.2.6.8 and 6.1.1.4'
    O O 0.0106 0.006 'International Tables Vol C Tables 4.2.6.8 and 6.1.1.4'
    Ni Ni 0.3393 1.1124 'International Tables Vol C Tables 4.2.6.8 and 6.1.1.4'
    Br Br -0.2901 2.4595 'International Tables Vol C Tables 4.2.6.8 and 6.1.1.4'
    Cu Cu 0.3201 1.2651 'International Tables Vol C Tables 4.2.6.8 and 6.1.1.4'
_computing_data_collection
;
APEX2 (Bruker, 2011)
;
_computing_cell_refinement
;
SAINT (Bruker, 2011)
;
_computing_data_reduction
;
SAINT (Bruker, 2011)
;
_computing_structure_solution
;
SIR2002 (Burla <i>et al.</i>,  2005)
;
_computing_structure_refinement
;
SHELXL97 (Sheldrick, 2015)
;
_computing_molecular_graphics
;
ORTEP-3 for Windows (Farrugia, 2012) and DIAMOND (Brandenburg,
2001)
;
_computing_publication_material
;
WinGX (Farrugia, 2012)
;
loop_
    _atom_site_type_symbol
    _atom_site_label
    _atom_site_fract_x
    _atom_site_fract_y
    _atom_site_fract_z
    _atom_site_U_iso_or_equiv
    _atom_site_adp_type
    _atom_site_calc_flag
    _atom_site_refinement_flags
    _atom_site_occupancy
    _atom_site_symmetry_multiplicity
    _atom_site_disorder_assembly
    _atom_site_disorder_group
    Cu Cu1 1 0 1 0.03472(12) Uani d S 1 2 . .
    Br Br1 1.32859(3) -0.62235(6) 0.86101(3) 0.06803(14) Uani d . 1 1 . .
    O O1 0.81891(18) -0.0114(3) 0.98050(16) 0.0559(6) Uani d . 1 1 . .
    N N1 0.99577(19) -0.2004(3) 0.89887(15) 0.0350(4) Uani d . 1 1 . .
    C C5 0.7594(2) -0.2139(3) 0.84019(19) 0.0368(5) Uani d . 1 1 . .
    C C8 0.5014(3) -0.1335(4) 0.8310(2) 0.0476(7) Uani d . 1 1 . .
    H H8 0.4152 -0.1059 0.8282 0.057 Uiso calc R 1 1 . .
    C C4 0.8909(2) -0.2635(4) 0.84046(19) 0.0382(5) Uani d . 1 1 . .
    H H4 0.9006 -0.3503 0.7934 0.046 Uiso calc R 1 1 . .
    C C9 0.5984(3) -0.0546(4) 0.9037(2) 0.0468(6) Uani d . 1 1 . .
    H H9 0.5767 0.0251 0.9494 0.056 Uiso calc R 1 1 . .
    C C6 0.6576(3) -0.2913(4) 0.7663(2) 0.0492(7) Uani d . 1 1 . .
    H H6 0.677 -0.3702 0.7192 0.059 Uiso calc R 1 1 . .
    C C3 1.1185(2) -0.2808(4) 0.88563(19) 0.0394(5) Uani d . 1 1 . .
    H H3A 1.1795 -0.1817 0.8837 0.047 Uiso calc R 1 1 . .
    H H3B 1.1011 -0.3469 0.8229 0.047 Uiso calc R 1 1 . .
    C C10 0.7306(2) -0.0917(4) 0.91054(19) 0.0392(5) Uani d . 1 1 . .
    C C2 1.1783(3) -0.4136(4) 0.9701(2) 0.0471(6) Uani d . 1 1 . .
    H H2A 1.1776 -0.3551 1.0326 0.056 Uiso calc R 1 1 . .
    H H2B 1.1249 -0.5245 0.9633 0.056 Uiso calc R 1 1 . .
    C C7 0.5294(3) -0.2529(5) 0.7621(2) 0.0522(7) Uani d . 1 1 . .
    H H7 0.4628 -0.3068 0.7134 0.063 Uiso calc R 1 1 . .
    C C1 1.3158(3) -0.4696(4) 0.9730(2) 0.0493(7) Uani d . 1 1 . .
    H H1A 1.3521 -0.5375 1.034 0.059 Uiso calc R 1 1 . .
    H H1B 1.3676 -0.3584 0.9742 0.059 Uiso calc R 1 1 . .
loop_
    _atom_site_aniso_label
    _atom_site_aniso_U_11
    _atom_site_aniso_U_22
    _atom_site_aniso_U_33
    _atom_site_aniso_U_12
    _atom_site_aniso_U_13
    _atom_site_aniso_U_23
    Cu1 0.0302(2) 0.0403(2) 0.0355(2) -0.00058(17) 0.01176(16) -0.00451(17)
    Br1 0.0490(2) 0.0798(3) 0.0742(2) 0.01763(16) 0.01380(16) -0.01284(18)
    O1 0.0347(9) 0.0754(15) 0.0616(12) -0.0084(9) 0.0195(9) -0.0318(11)
    N1 0.0324(10) 0.0359(11) 0.0380(10) 0.0046(8) 0.0115(8) 0.0000(8)
    C5 0.0342(12) 0.0326(12) 0.0428(13) 0.0009(10) 0.0083(10) 0.0000(10)
    C8 0.0324(12) 0.0529(17) 0.0582(16) 0.0005(12) 0.0129(12) 0.0067(13)
    C4 0.0403(12) 0.0333(12) 0.0416(13) 0.0047(10) 0.0118(10) -0.0034(10)
    C9 0.0382(13) 0.0504(15) 0.0570(16) -0.0021(12) 0.0213(12) -0.0063(13)
    C6 0.0428(14) 0.0445(15) 0.0576(17) 0.0020(12) 0.0082(12) -0.0117(13)
    C3 0.0372(12) 0.0427(14) 0.0405(13) 0.0073(11) 0.0141(10) -0.0014(11)
    C10 0.0344(12) 0.0411(14) 0.0443(13) -0.0041(10) 0.0140(10) -0.0024(11)
    C2 0.0452(15) 0.0470(16) 0.0515(15) 0.0099(12) 0.0172(12) 0.0093(13)
    C7 0.0359(13) 0.0553(17) 0.0590(17) -0.0034(13) 0.0008(12) -0.0053(14)
    C1 0.0411(14) 0.0502(17) 0.0534(16) 0.0057(12) 0.0062(12) 0.0030(13)
_geom_special_details
;
All e.s.d.'s (except the e.s.d. in the dihedral angle between two l.s. planes)
are estimated using the full covariance matrix. The cell e.s.d.'s are taken
into account individually in the estimation of e.s.d.'s in distances, angles
and torsion angles; correlations between e.s.d.'s in cell parameters are only
used when they are defined by crystal symmetry. An approximate (isotropic)
treatment of cell e.s.d.'s is used for estimating e.s.d.'s involving l.s.
planes.
;
loop_
    _geom_bond_atom_site_label_1
    _geom_bond_atom_site_label_2
    _geom_bond_site_symmetry_2
    _geom_bond_distance
    _geom_bond_publ_flag
    Cu1 O1 3_757 1.8786(19) ?
    Cu1 O1 . 1.8786(19) ?
    Cu1 N1 . 2.009(2) ?
    Cu1 N1 3_757 2.009(2) ?
    Br1 C1 . 1.942(3) ?
    O1 C10 . 1.302(3) ?
    N1 C4 . 1.284(3) ?
    N1 C3 . 1.484(3) ?
    C5 C6 . 1.404(4) ?
    C5 C10 . 1.408(4) ?
    C5 C4 . 1.444(3) ?
    C8 C9 . 1.369(4) ?
    C8 C7 . 1.377(4) ?
    C8 H8 . 0.93 ?
    C4 H4 . 0.93 ?
    C9 C10 . 1.412(4) ?
    C9 H9 . 0.93 ?
    C6 C7 . 1.380(4) ?
    C6 H6 . 0.93 ?
    C3 C2 . 1.522(4) ?
    C3 H3A . 0.97 ?
    C3 H3B . 0.97 ?
    C2 C1 . 1.509(4) ?
    C2 H2A . 0.97 ?
    C2 H2B . 0.97 ?
    C7 H7 . 0.93 ?
    C1 H1A . 0.97 ?
    C1 H1B . 0.97 ?
loop_
    _geom_angle_atom_site_label_1
    _geom_angle_atom_site_label_2
    _geom_angle_atom_site_label_3
    _geom_angle_site_symmetry_1
    _geom_angle_site_symmetry_3
    _geom_angle
    _geom_angle_publ_flag
    O1 Cu1 O1 3_757 . 180.0000(10) ?
    O1 Cu1 N1 3_757 . 88.28(8) ?
    O1 Cu1 N1 . . 91.72(8) ?
    O1 Cu1 N1 3_757 3_757 91.72(8) ?
    O1 Cu1 N1 . 3_757 88.28(8) ?
    N1 Cu1 N1 . 3_757 180.0000(10) ?
    C10 O1 Cu1 . . 130.10(17) ?
    C4 N1 C3 . . 115.7(2) ?
    C4 N1 Cu1 . . 123.89(16) ?
    C3 N1 Cu1 . . 120.39(16) ?
    C6 C5 C10 . . 119.5(2) ?
    C6 C5 C4 . . 118.0(2) ?
    C10 C5 C4 . . 122.5(2) ?
    C9 C8 C7 . . 121.1(3) ?
    C9 C8 H8 . . 119.4 ?
    C7 C8 H8 . . 119.4 ?
    N1 C4 C5 . . 126.8(2) ?
    N1 C4 H4 . . 116.6 ?
    C5 C4 H4 . . 116.6 ?
    C8 C9 C10 . . 121.4(3) ?
    C8 C9 H9 . . 119.3 ?
    C10 C9 H9 . . 119.3 ?
    C7 C6 C5 . . 121.4(3) ?
    C7 C6 H6 . . 119.3 ?
    C5 C6 H6 . . 119.3 ?
    N1 C3 C2 . . 110.9(2) ?
    N1 C3 H3A . . 109.5 ?
    C2 C3 H3A . . 109.5 ?
    N1 C3 H3B . . 109.5 ?
    C2 C3 H3B . . 109.5 ?
    H3A C3 H3B . . 108.1 ?
    O1 C10 C5 . . 123.6(2) ?
    O1 C10 C9 . . 118.8(2) ?
    C5 C10 C9 . . 117.6(2) ?
    C1 C2 C3 . . 113.5(2) ?
    C1 C2 H2A . . 108.9 ?
    C3 C2 H2A . . 108.9 ?
    C1 C2 H2B . . 108.9 ?
    C3 C2 H2B . . 108.9 ?
    H2A C2 H2B . . 107.7 ?
    C8 C7 C6 . . 118.9(3) ?
    C8 C7 H7 . . 120.5 ?
    C6 C7 H7 . . 120.5 ?
    C2 C1 Br1 . . 113.4(2) ?
    C2 C1 H1A . . 108.9 ?
    Br1 C1 H1A . . 108.9 ?
    C2 C1 H1B . . 108.9 ?
    Br1 C1 H1B . . 108.9 ?
    H1A C1 H1B . . 107.7 ?
loop_
    _geom_torsion_atom_site_label_1
    _geom_torsion_atom_site_label_2
    _geom_torsion_atom_site_label_3
    _geom_torsion_atom_site_label_4
    _geom_torsion_site_symmetry_1
    _geom_torsion_site_symmetry_2
    _geom_torsion_site_symmetry_3
    _geom_torsion_site_symmetry_4
    _geom_torsion
    _geom_torsion_publ_flag
    N1 Cu1 O1 C10 . . . . -13.1(3) ?
    N1 Cu1 O1 C10 3_757 . . . 166.9(3) ?
    O1 Cu1 N1 C4 3_757 . . . -170.0(2) ?
    O1 Cu1 N1 C4 . . . . 10.0(2) ?
    O1 Cu1 N1 C3 3_757 . . . 7.98(19) ?
    O1 Cu1 N1 C3 . . . . -172.02(19) ?
    C3 N1 C4 C5 . . . . 177.6(2) ?
    Cu1 N1 C4 C5 . . . . -4.3(4) ?
    C6 C5 C4 N1 . . . . 176.5(3) ?
    C10 C5 C4 N1 . . . . -3.3(4) ?
    C7 C8 C9 C10 . . . . 0.3(5) ?
    C10 C5 C6 C7 . . . . -1.2(4) ?
    C4 C5 C6 C7 . . . . 179.0(3) ?
    C4 N1 C3 C2 . . . . -106.3(3) ?
    Cu1 N1 C3 C2 . . . . 75.6(3) ?
    Cu1 O1 C10 C5 . . . . 9.8(4) ?
    Cu1 O1 C10 C9 . . . . -169.8(2) ?
    C6 C5 C10 O1 . . . . -178.9(3) ?
    C4 C5 C10 O1 . . . . 1.0(4) ?
    C6 C5 C10 C9 . . . . 0.8(4) ?
    C4 C5 C10 C9 . . . . -179.4(3) ?
    C8 C9 C10 O1 . . . . 179.3(3) ?
    C8 C9 C10 C5 . . . . -0.3(4) ?
    N1 C3 C2 C1 . . . . -168.0(2) ?
    C9 C8 C7 C6 . . . . -0.7(5) ?
    C5 C6 C7 C8 . . . . 1.1(5) ?
    C3 C2 C1 Br1 . . . . -67.5(3) ?
loop_
    _geom_hbond_atom_site_label_D
    _geom_hbond_atom_site_label_H
    _geom_hbond_atom_site_label_A
    _geom_hbond_site_symmetry_A
    _geom_hbond_distance_DH
    _geom_hbond_distance_HA
    _geom_hbond_distance_DA
    _geom_hbond_angle_DHA
    _geom_hbond_publ_flag
    C1 H1A Cg1 3_747 0.97 2.74 3.645(4) 155 yes
    C4 H4 Cg1 2_646 0.93 2.90 3.805(3) 164 yes
_iucr_refine_instructions_details
;
TITL import in P 21/n
CELL  0.71073  10.6478   7.1990  13.9283   90.000  104.900   90.000
ZERR     4.00   0.0004   0.0003   0.0005    0.000    0.002    0.000
LATT   1
SYMM  1/2 - X, 1/2 + Y, 1/2 - Z
SFAC  C    H    N    O    NI   BR   CU
UNIT  40   44   4    4    0    4    2
MERG   2
OMIT    -1   0   1
FMAP   2
PLAN   25
ACTA
BOND   $H
CONF
L.S.   4
WGHT    0.041900    0.820500
FVAR       0.53772
CU1   7    1.000000    0.000000    1.000000    10.50000    0.03020    0.04027 =
         0.03553   -0.00451    0.01176   -0.00058
BR1   6    1.328593   -0.622350    0.861010    11.00000    0.04899    0.07978 =
         0.07419   -0.01284    0.01380    0.01763
O1    4    0.818915   -0.011442    0.980501    11.00000    0.03469    0.07544 =
         0.06155   -0.03180    0.01950   -0.00837
N1    3    0.995771   -0.200368    0.898868    11.00000    0.03237    0.03591 =
         0.03804   -0.00004    0.01147    0.00457
C5    1    0.759407   -0.213920    0.840188    11.00000    0.03417    0.03255 =
         0.04283   -0.00004    0.00831    0.00087
C8    1    0.501421   -0.133459    0.831007    11.00000    0.03236    0.05289 =
         0.05819    0.00673    0.01288    0.00055
AFIX  43
H8    2    0.415210   -0.105904    0.828170    11.00000   -1.20000
AFIX   0
C4    1    0.890884   -0.263535    0.840463    11.00000    0.04034    0.03330 =
         0.04159   -0.00338    0.01184    0.00467
AFIX  43
H4    2    0.900615   -0.350296    0.793430    11.00000   -1.20000
AFIX   0
C9    1    0.598377   -0.054574    0.903661    11.00000    0.03816    0.05037 =
         0.05696   -0.00628    0.02126   -0.00213
AFIX  43
H9    2    0.576678    0.025142    0.949433    11.00000   -1.20000
AFIX   0
C6    1    0.657609   -0.291293    0.766328    11.00000    0.04281    0.04448 =
         0.05762   -0.01173    0.00823    0.00205
AFIX  43
H6    2    0.677040   -0.370151    0.719246    11.00000   -1.20000
AFIX   0
C3    1    1.118503   -0.280841    0.885625    11.00000    0.03725    0.04268 =
         0.04053   -0.00136    0.01413    0.00728
AFIX  23
H3A   2    1.179488   -0.181675    0.883714    11.00000   -1.20000
H3B   2    1.101124   -0.346872    0.822876    11.00000   -1.20000
AFIX   0
C10   1    0.730635   -0.091735    0.910542    11.00000    0.03438    0.04113 =
         0.04434   -0.00241    0.01401   -0.00415
C2    1    1.178322   -0.413631    0.970055    11.00000    0.04525    0.04699 =
         0.05154    0.00926    0.01721    0.00988
AFIX  23
H2A   2    1.177584   -0.355150    1.032649    11.00000   -1.20000
H2B   2    1.124946   -0.524456    0.963303    11.00000   -1.20000
AFIX   0
C7    1    0.529350   -0.252897    0.762059    11.00000    0.03587    0.05535 =
         0.05902   -0.00527    0.00077   -0.00343
AFIX  43
H7    2    0.462812   -0.306803    0.713403    11.00000   -1.20000
AFIX   0
C1    1    1.315836   -0.469596    0.973030    11.00000    0.04113    0.05021 =
         0.05339    0.00295    0.00616    0.00575
AFIX  23
H1A   2    1.352122   -0.537493    1.034013    11.00000   -1.20000
H1B   2    1.367648   -0.358393    0.974194    11.00000   -1.20000
HKLF 4
REM  import in P 21/n
REM R1 =  0.0323 for   2088 Fo > 4sig(Fo)  and  0.0447 for all   2594 data
REM    124 parameters refined using      0 restraints
END
WGHT      0.0419      0.8260
REM Highest difference peak  0.619,  deepest hole -0.579,  1-sigma level  0.074
Q1    1   1.2752 -0.6938  0.8725  11.00000  0.05    0.62
Q2    1   1.3045 -0.5453  0.8152  11.00000  0.05    0.51
Q3    1   1.3509 -0.5697  0.9194  11.00000  0.05    0.51
Q4    1   0.9582  0.0508  1.0177  11.00000  0.05    0.34
Q5    1   0.8174 -0.2454  0.8540  11.00000  0.05    0.34
Q6    1   0.6628 -0.0773  0.9007  11.00000  0.05    0.34
Q7    1   0.5960 -0.2520  0.7674  11.00000  0.05    0.33
Q8    1   0.7104 -0.2334  0.8042  11.00000  0.05    0.33
Q9    1   0.7451 -0.1338  0.8561  11.00000  0.05    0.30
Q10   1   0.8261  0.0200  0.9426  11.00000  0.05    0.30
Q11   1   1.0494 -0.2556  0.9009  11.00000  0.05    0.29
Q12   1   0.5292 -0.1394  0.8764  11.00000  0.05    0.28
Q13   1   0.9604  0.0000  0.9492  11.00000  0.05    0.27
Q14   1   0.9829 -0.1839  0.9421  11.00000  0.05    0.27
Q15   1   0.8553 -0.0830  0.9949  11.00000  0.05    0.27
Q16   1   0.9483 -0.2481  0.8919  11.00000  0.05    0.27
Q17   1   0.9022 -0.0231  0.9902  11.00000  0.05    0.27
Q18   1   1.1423 -0.3820  0.9175  11.00000  0.05    0.26
Q19   1   0.5323 -0.1819  0.8027  11.00000  0.05    0.26
Q20   1   1.3950 -0.7141  0.8836  11.00000  0.05    0.26
Q21   1   1.3980 -0.6801  0.8561  11.00000  0.05    0.25
Q22   1   1.2424 -0.6312  0.8066  11.00000  0.05    0.25
Q23   1   0.5659 -0.0845  0.8527  11.00000  0.05    0.24
Q24   1   1.4355 -0.6312  0.8854  11.00000  0.05    0.24
Q25   1   1.4213 -0.6155  0.8398  11.00000  0.05    0.24
;
