# Supplementary material for: Crystal structure of bis­(2-{[(3-bromo­prop­yl)imino]­meth­yl}phenolato-κ2 N,O)copper(II)
Source: Acta Crystallogr E Crystallogr Commun. 2015 Jan 24;71(Pt 2):m33–4. doi: 10.1107/S2056989015001309 (PMC4384597; doi:10.1107/S2056989015001309)
Supplement: Supplementary file 2 [file e-71-00m33-Isup2.hkl]

#
# h,k,l, Fc-squared, Fo-squared, sigma(Fo-squared) and status flag
#
data_I
_shelx_title ' import in P 21/n'
_shelx_refln_list_code          4
_shelx_F_calc_maximum      176.44
_exptl_crystal_F_000       542.00
_reflns_d_resolution_high  0.7458
 
loop_
 _symmetry_equiv_pos_as_xyz
 'x, y, z'
 '-x+1/2, y+1/2, -z+1/2'
 '-x, -y, -z'
 'x-1/2, -y-1/2, z-1/2'
 
_cell_length_a    10.6478
_cell_length_b     7.1990
_cell_length_c    13.9283
_cell_angle_alpha  90.000
_cell_angle_beta  104.900
_cell_angle_gamma  90.000
 
_shelx_F_squared_multiplier     1.000
 
loop_
 _refln_index_h
 _refln_index_k
 _refln_index_l
 _refln_F_squared_calc
 _refln_F_squared_meas
 _refln_F_squared_sigma
 _refln_observed_status
   2   0   0      915.17      919.73      9.94 o
   4   0   0       74.58      128.16      2.42 o
   6   0   0    16631.82    16287.00    244.76 o
   8   0   0       18.87       21.93      5.36 o
  10   0   0      471.83      452.30     11.66 o
  12   0   0     1312.46     1413.70     37.49 o
   1   1   0     6440.99     7089.44     98.03 o
   2   1   0     9732.40    10024.03     80.75 o
   3   1   0     2563.67     2608.45     21.25 o
   4   1   0     5031.15     5098.55     41.05 o
   5   1   0     9131.92     9746.23     72.93 o
   6   1   0      176.39      206.36      2.21 o
   7   1   0     2096.45     2097.74     18.98 o
   8   1   0      921.83      852.80     11.02 o
   9   1   0      377.91      381.11      6.99 o
  10   1   0      347.85      344.55      9.40 o
  11   1   0      725.11      718.43     12.31 o
  12   1   0       34.48       21.60      6.63 o
  13   1   0       58.87       52.50      8.01 o
   0   2   0      515.76      516.63     13.35 o
   1   2   0     2605.48     2489.03     21.82 o
   2   2   0       15.01       16.34      1.07 o
   3   2   0       17.94       23.90      1.32 o
   4   2   0      347.39      296.86      8.29 o
   5   2   0     3649.48     3677.21     35.98 o
   6   2   0     1388.52     1437.57     24.59 o
   7   2   0     2517.02     2481.45     20.89 o
   8   2   0        5.99        8.30      1.65 o
   9   2   0       63.04       75.26      3.88 o
  10   2   0      184.43      162.02      5.36 o
  11   2   0      200.13      175.68      7.00 o
  12   2   0      174.83      191.24     16.64 o
  13   2   0       60.91       69.23      8.17 o
   1   3   0      365.69      408.28     13.06 o
   2   3   0     2834.96     2858.35     25.30 o
   3   3   0     4097.50     3971.97     43.31 o
   4   3   0     1874.15     1935.93     23.63 o
   5   3   0       74.55       88.55      2.80 o
   6   3   0        6.49       13.80      2.76 o
   7   3   0      267.48      260.16      6.04 o
   8   3   0       55.68       72.12      4.49 o
   9   3   0      958.78      958.44     13.26 o
  10   3   0      169.07      195.01      5.17 o
  11   3   0       17.39       20.11      4.53 o
  12   3   0        0.04        0.24      6.54 o
  13   3   0       16.12        1.96      7.21 o
   0   4   0       40.38       64.02      5.95 o
   1   4   0      283.28      322.91     13.20 o
   2   4   0     3579.00     3478.25     54.38 o
   3   4   0       20.09       15.64      1.50 o
   4   4   0     1167.46     1153.96     14.28 o
   5   4   0       17.71       21.78      2.81 o
   6   4   0      169.72      163.05      5.34 o
   7   4   0       64.95       46.10      4.85 o
   8   4   0     1159.75     1141.72     15.43 o
   9   4   0      157.90      150.80      4.76 o
  10   4   0      234.05      273.38      9.22 o
  11   4   0        8.61       17.50     10.17 o
  12   4   0       17.12       33.20     11.76 o
   1   5   0      645.96      642.36     11.82 o
   2   5   0      320.84      310.82      7.35 o
   3   5   0     2026.48     2030.40     46.19 o
   4   5   0      808.09      748.00     33.44 o
   5   5   0     1111.07     1127.79     16.54 o
   6   5   0       82.85       68.53      3.75 o
   7   5   0       35.95       34.32     10.09 o
   8   5   0       14.89        9.64      4.48 o
   9   5   0      561.34      608.56     15.31 o
  10   5   0      147.85      145.78      8.20 o
  11   5   0       60.06       60.66     11.21 o
   0   6   0       32.74       28.56      3.77 o
   1   6   0      902.41      887.91     14.45 o
   2   6   0      357.53      338.27      8.52 o
   3   6   0        9.91        4.97      3.66 o
   4   6   0      550.33      578.47     32.30 o
   5   6   0      164.01      172.20     10.72 o
   6   6   0      277.18      235.80     15.81 o
   7   6   0      147.34      150.17     12.00 o
   8   6   0        9.15       13.49      9.51 o
   9   6   0       18.75       10.51      6.01 o
  10   6   0      183.85      184.00     11.95 o
   1   7   0      294.72      305.80      8.33 o
   2   7   0      143.46      145.05      9.34 o
   3   7   0       51.57       55.03      8.27 o
   4   7   0      233.75      237.39     15.63 o
   5   7   0      134.17      143.36     11.83 o
   6   7   0       34.23       20.23     10.00 o
   7   7   0        7.91       -5.22     10.27 o
   8   7   0       99.48       99.54     13.11 o
   9   7   0        9.56       -8.75     11.27 o
   0   8   0      366.52      356.50     14.98 o
   1   8   0        4.65        4.18      4.44 o
   2   8   0       27.86       22.65      8.20 o
   3   8   0       45.25       42.37      9.27 o
   4   8   0       30.03       25.66      9.72 o
   5   8   0       59.72       48.70     11.03 o
   6   8   0      186.94      217.26     15.67 o
   7   8   0       11.05       -7.50     11.97 o
   1   9   0       76.39       78.64      6.56 o
   2   9   0        6.96        6.57      9.55 o
   3   9   0        7.25       -2.25      9.79 o
   4   9   0        0.94       -4.98     10.55 o
 -13   0   1        0.72        1.14     10.24 o
 -11   0   1      365.22      336.67     11.48 o
  -9   0   1     3482.54     3259.95     51.52 o
  -7   0   1      275.56      216.21      6.55 o
  -5   0   1     7161.71     7647.61    165.62 o
  -3   0   1    11460.39    11868.75    102.20 o
   1   0   1     5206.93     5157.90    112.19 o
   3   0   1     7610.56     7587.87    128.71 o
   5   0   1     1724.87     1596.38     17.63 o
   7   0   1     4556.27     4550.36     56.84 o
   9   0   1      548.96      537.78     11.84 o
  11   0   1       19.83       26.08      8.27 o
  13   0   1       70.14       53.85     11.34 o
 -13   1   1      105.87      122.70      8.82 o
 -12   1   1       12.97        5.26      4.97 o
 -11   1   1      320.45      297.32      7.84 o
 -10   1   1     1483.53     1498.27     18.52 o
  -9   1   1       55.20       54.68      3.28 o
  -8   1   1      844.63      817.50     10.75 o
  -7   1   1      187.52      176.04      3.78 o
  -6   1   1       97.33       96.41      1.92 o
  -5   1   1      334.60      248.06      2.70 o
  -4   1   1    14007.09    14255.66    130.60 o
  -3   1   1     2931.83     2950.26     27.90 o
  -2   1   1     1147.68     1232.19     11.08 o
  -1   1   1     1188.55     1386.78     12.10 o
   0   1   1      556.71      713.13      6.18 o
   1   1   1     5472.19     5695.32     45.65 o
   2   1   1    19548.76    20015.93    160.19 o
   3   1   1     6047.40     6300.38     44.49 o
   4   1   1     1326.20     1455.77     14.00 o
   5   1   1        1.58        2.06      0.94 o
   6   1   1        1.27        2.14      1.48 o
   7   1   1      360.64      343.14      4.28 o
   8   1   1     2828.97     2737.03     27.19 o
   9   1   1       93.40       94.64      4.40 o
  10   1   1       85.51       78.47      3.82 o
  11   1   1       11.13       14.19      4.48 o
  12   1   1       67.00       51.71      7.05 o
  13   1   1       32.66       32.43      8.34 o
 -13   2   1        4.62        2.83      7.16 o
 -12   2   1      108.22      110.10      6.29 o
 -11   2   1      363.98      327.72      8.13 o
 -10   2   1      413.53      374.97      7.71 o
  -9   2   1       47.04       32.00      2.19 o
  -8   2   1     1569.46     1525.97     12.51 o
  -7   2   1      232.87      209.11      4.45 o
  -6   2   1     1387.07     1353.04     14.36 o
  -5   2   1     2439.06     2446.59     24.44 o
  -4   2   1     3408.11     3738.62     40.71 o
  -3   2   1     1105.34     1137.85     15.21 o
  -2   2   1     7674.93     7717.88     66.71 o
  -1   2   1       76.19      146.24      3.72 o
   0   2   1     9556.79    10130.81    181.58 o
   1   2   1     1441.19     1586.90     15.93 o
   2   2   1      574.61      614.17      6.17 o
   3   2   1     1392.26     1381.25     14.93 o
   4   2   1     2244.31     1972.55     19.81 o
   5   2   1     2184.16     2259.09     22.62 o
   6   2   1     2304.79     2225.32     22.48 o
   7   2   1      629.42      648.61      9.46 o
   8   2   1      137.45      124.66      2.56 o
   9   2   1      255.32      254.91      4.56 o
  10   2   1      355.61      359.38      9.33 o
  11   2   1      104.23       78.86      5.26 o
  12   2   1      347.57      339.17     22.15 o
  13   2   1       72.32       66.61      8.22 o
 -13   3   1        2.28       -3.05      7.09 o
 -12   3   1      291.07      284.14     12.23 o
 -11   3   1      108.88      125.59      9.91 o
 -10   3   1        3.94        4.46      2.78 o
  -9   3   1     1068.07     1051.50     11.10 o
  -8   3   1       72.87       70.06      3.70 o
  -7   3   1       40.37       38.68      3.10 o
  -6   3   1     2891.03     2788.72     28.16 o
  -5   3   1     1953.45     1970.65     20.33 o
  -4   3   1      750.11      735.75      9.58 o
  -3   3   1     1693.86     1655.07     22.87 o
  -2   3   1      837.07      778.50     10.51 o
  -1   3   1      408.19      416.28      5.53 o
   0   3   1     5941.84     6152.09     75.38 o
   1   3   1     1469.65     1418.98     21.62 o
   2   3   1      124.48      104.95      2.75 o
   3   3   1     1057.22     1013.97     11.04 o
   4   3   1      979.03      823.73      9.49 o
   5   3   1       16.30       15.72      3.33 o
   6   3   1      883.13      838.28     14.13 o
   7   3   1      358.52      356.67      6.09 o
   8   3   1       86.95       78.72      3.76 o
   9   3   1      773.41      780.65     10.85 o
  10   3   1      617.79      621.64     20.73 o
  11   3   1        5.51        4.29      6.42 o
  12   3   1       27.20        2.63     10.96 o
 -12   4   1        5.44        6.40     11.00 o
 -11   4   1      102.54       92.07     11.41 o
 -10   4   1        2.11        6.79      6.13 o
  -9   4   1       23.57       12.15      4.35 o
  -8   4   1       76.42       91.55      4.42 o
  -7   4   1     3029.67     3002.77     34.37 o
  -6   4   1       20.26       22.89      2.95 o
  -5   4   1      460.68      453.64      8.33 o
  -4   4   1      462.73      492.68      7.43 o
  -3   4   1        9.42       17.56      8.31 o
  -2   4   1        4.57        7.07      2.87 o
  -1   4   1    12319.96    13004.46    158.71 o
   0   4   1      116.86      122.44      4.66 o
   1   4   1      169.11      192.74      9.37 o
   2   4   1       21.54       31.52      5.54 o
   3   4   1       51.76       54.28      3.99 o
   4   4   1      739.10      792.90     26.99 o
   5   4   1     3922.05     3971.12     44.11 o
   6   4   1       33.07       30.91      3.17 o
   7   4   1        7.14        4.53      3.14 o
   8   4   1      129.68      131.16      5.18 o
   9   4   1       72.14       54.74      4.31 o
  10   4   1       91.07       87.44      9.53 o
  11   4   1      405.50      456.87     23.31 o
  12   4   1       11.42       -9.44     11.62 o
 -11   5   1       51.64       70.78     13.26 o
 -10   5   1        4.43        1.25      6.08 o
  -9   5   1       34.06       35.09      6.06 o
  -8   5   1      282.97      283.10      9.07 o
  -7   5   1      410.51      392.74      9.24 o
  -6   5   1     1637.62     1615.70     19.93 o
  -5   5   1      689.65      656.44      9.65 o
  -4   5   1        9.32        1.78      3.31 o
  -3   5   1       78.87       79.19      5.10 o
  -2   5   1     1848.50     1897.93     31.39 o
  -1   5   1       18.29       16.41      1.63 o
   0   5   1     2503.99     2498.33     28.10 o
   1   5   1      414.44      401.15      8.12 o
   2   5   1      119.97      107.22      5.70 o
   3   5   1      544.59      516.09     16.50 o
   4   5   1     1515.88     1487.98     21.89 o
   5   5   1        7.55        5.94      4.05 o
   6   5   1     1418.46     1477.05     21.22 o
   7   5   1      158.92      159.17      9.73 o
   8   5   1       36.85       45.81      5.91 o
   9   5   1      219.65      219.63     15.03 o
  10   5   1      102.73      110.75      7.55 o
  11   5   1        8.24        6.47     10.44 o
 -10   6   1       62.26       64.95     11.62 o
  -9   6   1      124.61      111.68     12.45 o
  -8   6   1      162.21      176.14     13.42 o
  -7   6   1      245.88      252.23     17.15 o
  -6   6   1      268.06      272.95     15.77 o
  -5   6   1       35.11       26.70      7.54 o
  -4   6   1        0.93       -2.50      4.88 o
  -3   6   1      373.93      346.61     10.99 o
  -2   6   1      579.29      554.74     11.52 o
  -1   6   1      272.13      259.52      4.71 o
   0   6   1      604.98      597.92      7.54 o
   1   6   1      499.36      501.08     10.06 o
   2   6   1       29.81       29.22      3.93 o
   3   6   1      295.86      259.07     17.09 o
   4   6   1      691.24      730.06     15.92 o
   5   6   1      520.59      522.61     13.67 o
   6   6   1      431.31      431.00     19.26 o
   7   6   1      123.01      114.02      6.24 o
   8   6   1        7.72        3.17      5.32 o
   9   6   1       46.31       43.73      5.71 o
  10   6   1       82.78       96.94      7.95 o
  -9   7   1       46.83       60.11     12.59 o
  -8   7   1       31.72       47.52     12.00 o
  -7   7   1        0.00       -3.42      9.79 o
  -6   7   1       28.45       27.18      9.55 o
  -5   7   1        4.04        6.67      8.30 o
  -4   7   1      219.07      233.14     14.94 o
  -3   7   1      200.29      205.68     13.83 o
  -2   7   1       95.41       92.67      4.66 o
  -1   7   1       15.65       25.91      9.44 o
   0   7   1       44.29       44.63      4.13 o
   1   7   1      155.59      162.83     12.45 o
   2   7   1      613.36      628.59     20.34 o
   3   7   1      276.25      269.00     15.77 o
   4   7   1       11.55       -0.42      7.92 o
   5   7   1       34.67       47.66     10.00 o
   6   7   1      160.36      151.24     13.07 o
   7   7   1       35.94       40.05     11.10 o
   8   7   1      151.04      167.43     14.66 o
   9   7   1       14.28       27.45     10.39 o
  -7   8   1        1.11        8.30     11.79 o
  -6   8   1        0.35       33.93     10.89 o
  -5   8   1       37.49       34.41     10.34 o
  -4   8   1       40.48       36.97      9.65 o
  -3   8   1      176.69      183.47     11.90 o
  -2   8   1       47.15       54.89      5.30 o
  -1   8   1        0.53        2.43      4.58 o
   0   8   1        0.04        0.57      4.50 o
   1   8   1      158.26      152.92      8.06 o
   2   8   1        2.69        6.16      8.09 o
   3   8   1       56.53       69.48     10.03 o
   4   8   1       14.02       10.00      9.48 o
   5   8   1       18.41       14.08     10.76 o
   6   8   1        5.52       25.56     11.38 o
   7   8   1       42.70       48.32     12.93 o
  -5   9   1        2.09        5.91     11.45 o
  -4   9   1      180.70      211.38     15.04 o
  -3   9   1       61.95       58.35     11.03 o
  -2   9   1       23.45       23.30      5.88 o
  -1   9   1        5.54        1.64      5.64 o
   0   9   1       15.29       18.04      5.89 o
   1   9   1        0.20        1.00      8.82 o
   2   9   1       45.84       51.22     10.51 o
   3   9   1       18.12       16.57     10.58 o
   4   9   1       89.86       92.27     13.32 o
 -14   0   2      134.03      129.38     14.01 o
 -12   0   2      342.37      326.33     12.56 o
 -10   0   2       46.88       51.83      6.04 o
  -8   0   2     2722.22     2577.38     41.08 o
  -6   0   2     3121.46     3249.25     40.72 o
  -4   0   2     3101.49     3294.82     43.50 o
  -2   0   2     6907.96     6978.62     73.31 o
   0   0   2     3632.27     4440.01     53.87 o
   2   0   2     3938.72     4047.69     42.94 o
   4   0   2    13466.87    13729.14    251.48 o
   6   0   2      215.87      232.30      6.81 o
   8   0   2      457.28      414.02      7.76 o
  10   0   2     2433.55     2418.33     39.45 o
  12   0   2        7.91       11.72      9.61 o
 -14   1   2       10.49       -3.37      8.27 o
 -13   1   2      383.44      395.39     14.99 o
 -12   1   2       76.70       73.26      4.91 o
 -11   1   2       56.39       39.22      4.07 o
 -10   1   2      198.60      176.33      5.64 o
  -9   1   2      217.38      206.78      5.81 o
  -8   1   2      867.60      862.87      8.00 o
  -7   1   2     3896.09     3854.36     34.17 o
  -6   1   2     2777.37     2715.05     24.05 o
  -5   1   2       88.85      136.16      2.50 o
  -4   1   2     1723.23     1695.23     14.48 o
  -3   1   2     2053.00     2129.23     16.26 o
  -2   1   2     1601.92     1678.62     14.48 o
  -1   1   2    31129.95    33746.73    291.98 o
   0   1   2     1481.64     1834.19     14.02 o
   1   1   2     3617.72     3742.73     33.88 o
   2   1   2     4420.00     4747.78     43.01 o
   3   1   2     2964.21     3102.86     23.58 o
   4   1   2      405.75      433.80      4.21 o
   5   1   2     6524.50     6461.17     62.41 o
   6   1   2     1135.94     1074.10     11.52 o
   7   1   2       20.32       18.08      1.53 o
   8   1   2     3015.84     2934.47     29.06 o
   9   1   2      626.68      618.95      8.02 o
  10   1   2       34.23       29.88      3.31 o
  11   1   2      589.96      613.54     17.05 o
  12   1   2       15.50       16.68      6.83 o
  13   1   2       23.99       34.57      8.14 o
 -13   2   2       38.60       39.94      7.61 o
 -12   2   2      101.22      103.79      6.23 o
 -11   2   2      187.32      185.75      5.76 o
 -10   2   2      200.55      179.74      8.24 o
  -9   2   2      936.26      897.68      8.80 o
  -8   2   2      761.29      833.70      8.95 o
  -7   2   2      774.52      714.75      7.02 o
  -6   2   2     1550.01     1560.40     14.66 o
  -5   2   2      243.31      204.58      5.02 o
  -4   2   2      554.44      493.89      5.87 o
  -3   2   2     9227.30     9280.04     74.45 o
  -2   2   2      449.68      460.47      6.19 o
  -1   2   2    14013.31    14702.74    140.84 o
   0   2   2    18031.96    20111.14    161.63 o
   1   2   2      215.79      191.18      2.60 o
   2   2   2      557.29      578.64      5.96 o
   3   2   2     6936.79     6996.36     66.78 o
   4   2   2     1597.43     1576.60     13.58 o
   5   2   2     2665.83     2713.13     26.92 o
   6   2   2     2001.08     1951.60     19.90 o
   7   2   2        8.28        3.57      2.05 o
   8   2   2        1.51       -0.33      2.13 o
   9   2   2      307.27      314.55      5.12 o
  10   2   2      264.60      271.21     10.48 o
  11   2   2      277.00      271.19     21.60 o
  12   2   2      155.56      160.53     23.93 o
  13   2   2        4.54        3.51      7.45 o
 -13   3   2        5.59        4.29      7.16 o
 -12   3   2       79.40       87.58      7.29 o
 -11   3   2      421.67      424.15     14.27 o
 -10   3   2      174.13      184.79      4.65 o
  -9   3   2       88.79       78.60      3.95 o
  -8   3   2       52.84       76.72      2.59 o
  -7   3   2       13.07        8.45      2.45 o
  -6   3   2      973.84      990.27     11.08 o
  -5   3   2     4701.65     4496.94     43.85 o
  -4   3   2     1292.65     1275.41     13.40 o
  -3   3   2      178.93      179.97      2.89 o
  -2   3   2      374.05      408.28      5.84 o
  -1   3   2        4.67        8.32      1.17 o
   0   3   2     4316.02     4394.17     47.20 o
   1   3   2     7662.36     7764.28     67.50 o
   2   3   2      436.85      380.18      5.09 o
   3   3   2      253.49      274.95      4.94 o
   4   3   2      299.19      305.26      8.59 o
   5   3   2      729.20      782.78      8.53 o
   6   3   2     1429.85     1433.39     17.34 o
   7   3   2     1347.31     1305.71     16.21 o
   8   3   2        9.97       14.06      4.24 o
   9   3   2        1.37       -3.05      3.05 o
  10   3   2        6.51        8.37      4.73 o
  11   3   2       66.09       72.35     11.52 o
  12   3   2       50.47       36.66     12.49 o
 -12   4   2       66.12       60.58      6.97 o
 -11   4   2       11.83        7.74      4.55 o
 -10   4   2     1298.52     1297.25     16.78 o
  -9   4   2        3.80       10.48      4.28 o
  -8   4   2      197.94      204.81      6.70 o
  -7   4   2      110.46      102.34      3.98 o
  -6   4   2     1145.33     1142.60     12.86 o
  -5   4   2       45.37       61.95      3.21 o
  -4   4   2     3638.43     3560.33     34.81 o
  -3   4   2       39.76       59.50      5.33 o
  -2   4   2      371.21      318.37      5.07 o
  -1   4   2      718.85      826.08      9.13 o
   0   4   2     1776.13     1675.21     19.10 o
   1   4   2        0.08        3.26      1.94 o
   2   4   2     3831.07     3751.68     33.41 o
   3   4   2       60.72       56.64      2.64 o
   4   4   2      216.84      173.50      5.54 o
   5   4   2       40.53       47.66      3.52 o
   6   4   2     1032.67      977.27     14.98 o
   7   4   2       13.19       15.88      3.24 o
   8   4   2      720.37      731.51     12.96 o
   9   4   2       14.12       11.53      4.23 o
  10   4   2        3.06        2.39      9.27 o
  11   4   2        0.10       -9.55     10.48 o
  12   4   2      160.65      163.83     15.39 o
 -12   5   2        7.23        1.66     10.55 o
 -11   5   2      514.03      607.84     13.24 o
 -10   5   2       11.15       10.60      6.13 o
  -9   5   2       80.32       71.24      6.44 o
  -8   5   2      274.02      257.65      8.59 o
  -7   5   2        8.70       11.46      3.81 o
  -6   5   2       20.75       15.43      4.03 o
  -5   5   2     2820.02     2888.73     33.35 o
  -4   5   2      199.40      205.28      6.60 o
  -3   5   2       93.38       88.07      3.63 o
  -2   5   2      453.85      461.74      5.89 o
  -1   5   2       44.45       44.22      2.46 o
   0   5   2     1606.28     1614.39     22.34 o
   1   5   2     2900.46     2863.27     37.73 o
   2   5   2      451.42      434.96     12.14 o
   3   5   2       76.55       93.10      3.13 o
   4   5   2      165.97      163.05      4.80 o
   5   5   2       64.91       58.76      4.03 o
   6   5   2      140.19      145.85      8.55 o
   7   5   2      710.43      716.11     11.43 o
   8   5   2       20.32       10.51      5.62 o
   9   5   2       47.53       55.47     15.36 o
  10   5   2        7.80        6.95      9.82 o
  11   5   2       18.42       -4.67     10.76 o
 -11   6   2       46.49       49.66     11.97 o
 -10   6   2       62.99       61.11     11.79 o
  -9   6   2      107.97       89.92     11.93 o
  -8   6   2       18.92       21.72      9.41 o
  -7   6   2       31.84       28.08      8.51 o
  -6   6   2      655.67      654.67     16.37 o
  -5   6   2     1046.41      986.37     27.32 o
  -4   6   2      116.53      130.74     10.50 o
  -3   6   2      423.17      429.11     15.75 o
  -2   6   2      349.12      353.19      6.02 o
  -1   6   2      174.92      173.04      4.87 o
   0   6   2      611.36      584.65     15.61 o
   1   6   2      237.81      246.63      7.61 o
   2   6   2      423.29      417.85      9.65 o
   3   6   2      111.62       99.29      5.16 o
   4   6   2      338.84      345.05     11.30 o
   5   6   2      431.79      423.57     12.30 o
   6   6   2       51.64       48.98      5.68 o
   7   6   2       64.50       65.33     12.45 o
   8   6   2      162.97      164.47      6.80 o
   9   6   2       80.29       93.19      7.54 o
  10   6   2       38.23       47.45      7.29 o
  -9   7   2        1.05        2.32     11.55 o
  -8   7   2        4.58       15.87     10.89 o
  -7   7   2      456.83      446.77     22.90 o
  -6   7   2      144.76      133.71     11.86 o
  -5   7   2       35.76       40.74      8.89 o
  -4   7   2        5.81       15.94      7.71 o
  -3   7   2       31.83       34.78      4.05 o
  -2   7   2       29.29       32.83      4.15 o
  -1   7   2      419.81      420.23     10.10 o
   0   7   2       95.27       89.22      5.46 o
   1   7   2      210.11      189.15     12.97 o
   2   7   2        2.27        7.06      6.85 o
   3   7   2       52.18       50.74      6.35 o
   4   7   2       93.62       94.65      7.24 o
   5   7   2      409.62      452.79     21.17 o
   6   7   2      105.75      121.05     12.17 o
   7   7   2        2.68       -7.40     10.24 o
   8   7   2       38.77       25.93      8.55 o
  -7   8   2        8.28       10.31     11.48 o
  -6   8   2       30.21       22.55     10.83 o
  -5   8   2       48.37       68.93     11.10 o
  -4   8   2        0.41       -4.57      8.37 o
  -3   8   2       23.48       25.78      5.43 o
  -2   8   2      302.66      321.43     10.68 o
  -1   8   2       11.80       12.84      4.86 o
   0   8   2       24.30       33.41      4.93 o
   1   8   2        0.77       -1.31      7.68 o
   2   8   2       31.50       34.14      8.99 o
   3   8   2       67.06       64.12     10.58 o
   4   8   2      184.41      199.11     14.32 o
   5   8   2        5.39       13.14     10.72 o
   6   8   2       28.54       25.59     11.69 o
   7   8   2        0.89       -1.87     12.38 o
  -5   9   2        7.37       -9.93     11.27 o
  -4   9   2        1.68        3.70     10.24 o
  -3   9   2       27.69       24.85      6.02 o
  -2   9   2        5.61        7.49      5.88 o
  -1   9   2      134.91      135.23      7.72 o
   0   9   2       30.93       46.48      6.13 o
   1   9   2        0.52       17.19      9.68 o
   2   9   2       23.82       16.64     10.51 o
   3   9   2      111.74      101.23     13.00 o
   4   9   2       28.80       11.83     11.76 o
 -13   0   3       63.77       70.97     11.79 o
 -11   0   3     2166.57     2115.16     36.05 o
  -9   0   3      519.59      490.74     15.62 o
  -7   0   3       33.64       32.22      3.79 o
  -5   0   3    28843.89    29550.96    395.16 o
  -3   0   3     2594.23     2671.99     35.76 o
  -1   0   3     2039.85     2296.78     24.28 o
   1   0   3    23616.60    25582.39    376.98 o
   3   0   3      632.97      583.50      8.66 o
   5   0   3     2346.65     2480.02     41.51 o
   7   0   3     5776.45     5598.21     69.70 o
   9   0   3      266.37      270.31      7.67 o
  11   0   3      510.58      482.01     19.78 o
  13   0   3      204.01      207.06     15.18 o
 -14   1   3       13.07       21.55      8.50 o
 -13   1   3      151.34      154.37     12.69 o
 -12   1   3      421.33      423.41     16.19 o
 -11   1   3        0.10       -3.38      3.75 o
 -10   1   3      256.29      264.65      7.11 o
  -9   1   3      264.85      247.36      5.16 o
  -8   1   3       12.42       12.18      1.79 o
  -7   1   3     2902.15     2784.76     27.31 o
  -6   1   3     4657.12     4603.23     49.40 o
  -5   1   3       50.00      115.93      2.78 o
  -4   1   3      908.31      943.69     12.08 o
  -3   1   3     1474.01     1567.10     10.44 o
  -2   1   3     1272.01     1422.51      9.34 o
  -1   1   3    27878.20    30902.02    217.52 o
   0   1   3     8180.21     8524.62     74.58 o
   1   1   3      451.72      425.92      4.64 o
   2   1   3     2258.66     2477.91     35.82 o
   3   1   3      127.33       91.22      1.78 o
   4   1   3      170.23      168.75      2.43 o
   5   1   3     2462.50     2350.18     23.35 o
   6   1   3     3621.98     3556.99     34.98 o
   7   1   3       25.37       27.91      1.46 o
   8   1   3       23.36       22.55      2.02 o
   9   1   3       31.07       29.07      2.54 o
  10   1   3        1.31       -1.03      3.81 o
  11   1   3      169.05      179.06     13.40 o
  12   1   3      198.50      211.09     14.13 o
 -13   2   3      145.05      135.94      9.17 o
 -12   2   3      204.98      207.67      8.82 o
 -11   2   3      325.62      343.17      8.59 o
 -10   2   3      550.84      564.15      8.12 o
  -9   2   3      581.93      507.57      7.16 o
  -8   2   3      307.48      283.54      5.11 o
  -7   2   3     1038.91      999.66      9.38 o
  -6   2   3     1072.54     1058.42     16.47 o
  -5   2   3      735.92      803.39     12.38 o
  -4   2   3     3266.30     2956.89     26.20 o
  -3   2   3     1095.69     1124.50      8.46 o
  -2   2   3     1322.07     1310.35      9.83 o
  -1   2   3    10552.15    11439.67     81.10 o
   0   2   3     5750.66     6402.17     45.25 o
   1   2   3     1902.95     2029.95     16.77 o
   2   2   3     6183.25     6159.59     53.94 o
   3   2   3       21.51        9.61      1.57 o
   4   2   3     1866.11     1840.36     18.61 o
   5   2   3      573.73      593.25      7.30 o
   6   2   3      218.39      209.10      3.66 o
   7   2   3      651.85      648.07      8.23 o
   8   2   3      632.89      634.59      9.26 o
   9   2   3      295.72      280.69      6.92 o
  10   2   3      164.92      162.77     10.36 o
  11   2   3       49.30       47.04      6.14 o
  12   2   3       28.57       26.68      9.82 o
 -13   3   3       42.00       47.45      7.72 o
 -12   3   3       75.61       77.04      7.23 o
 -11   3   3       24.79       37.29      4.93 o
 -10   3   3       12.32       11.96      3.44 o
  -9   3   3      702.36      721.57     12.43 o
  -8   3   3     2778.48     2623.96     26.72 o
  -7   3   3     1330.69     1382.33     13.39 o
  -6   3   3      305.02      367.31      4.65 o
  -5   3   3     1072.78     1039.30     11.39 o
  -4   3   3      866.73      944.37      9.32 o
  -3   3   3      656.51      649.80      7.02 o
  -2   3   3     6894.29     6878.16     55.29 o
  -1   3   3      282.28      203.45      3.45 o
   0   3   3      173.01      219.00      2.97 o
   1   3   3     3473.78     3646.18     35.13 o
   2   3   3     1325.35     1264.63     13.26 o
   3   3   3      353.69      339.51      4.95 o
   4   3   3     6826.56     7040.20     67.40 o
   5   3   3     1452.62     1419.58     19.42 o
   6   3   3        2.42        1.91      2.88 o
   7   3   3      582.89      575.23     20.23 o
   8   3   3      459.50      421.00      7.09 o
   9   3   3      104.41       95.38      6.59 o
  10   3   3      374.85      379.57     20.16 o
  11   3   3      115.47      144.77     13.25 o
  12   3   3       36.99       24.18     12.10 o
 -12   4   3       38.35       30.61      6.62 o
 -11   4   3       53.77       57.57      4.94 o
 -10   4   3        6.48        8.42      4.03 o
  -9   4   3      255.52      277.99      7.33 o
  -8   4   3      150.54      146.06      4.03 o
  -7   4   3      599.20      566.40      7.79 o
  -6   4   3      731.71      681.22      8.68 o
  -5   4   3      337.70      342.52      5.38 o
  -4   4   3       79.43      105.63      3.85 o
  -3   4   3     4494.34     4396.25     38.88 o
  -2   4   3       29.67       35.37      1.98 o
  -1   4   3      194.60      180.22      3.69 o
   0   4   3       85.84       86.45      3.87 o
   1   4   3      441.92      420.70      5.64 o
   2   4   3        1.48        1.45      1.87 o
   3   4   3     4316.31     4085.11     44.88 o
   4   4   3      129.68      135.49      5.50 o
   5   4   3      310.55      348.05      5.90 o
   6   4   3      100.37       93.82      4.62 o
   7   4   3       29.06       30.86      4.08 o
   8   4   3        0.16        0.23      3.89 o
   9   4   3      669.54      706.54     17.02 o
  10   4   3        0.83       -9.51      9.51 o
  11   4   3       12.28       11.10     11.07 o
 -12   5   3        0.77        0.10     10.00 o
 -11   5   3       25.58       20.49      6.68 o
 -10   5   3      407.49      462.88     26.08 o
  -9   5   3       88.20       76.59      6.28 o
  -8   5   3      346.27      383.27     12.24 o
  -7   5   3      146.14      123.24      5.47 o
  -6   5   3       29.80       25.44      3.36 o
  -5   5   3       17.63       15.29      3.13 o
  -4   5   3      277.55      270.87      7.19 o
  -3   5   3      481.91      477.03      5.88 o
  -2   5   3     2331.88     2376.87     23.78 o
  -1   5   3      203.21      168.46      3.40 o
   0   5   3       46.08       58.86      5.00 o
   1   5   3       47.95       44.92      3.60 o
   2   5   3      563.47      537.93     23.85 o
   3   5   3       65.12       75.78      3.26 o
   4   5   3      662.24      659.75     11.04 o
   5   5   3      268.41      261.35      6.46 o
   6   5   3       24.50       17.26      3.01 o
   7   5   3      252.05      235.88      7.00 o
   8   5   3      167.45      157.30      7.86 o
   9   5   3        5.45       -3.92      7.97 o
  10   5   3      167.48      201.63     14.39 o
 -11   6   3       59.87       68.34     12.24 o
 -10   6   3      148.49      167.46     14.28 o
  -9   6   3      341.79      389.64     21.75 o
  -8   6   3        4.09       -0.28      9.17 o
  -7   6   3      157.89      139.62     11.24 o
  -6   6   3       32.95       28.03      5.87 o
  -5   6   3       81.41       73.41      6.20 o
  -4   6   3      456.94      453.34      8.74 o
  -3   6   3      599.10      611.25     10.60 o
  -2   6   3       14.08       19.79      3.14 o
  -1   6   3      228.04      228.85      4.88 o
   0   6   3       56.32       59.62      4.17 o
   1   6   3      363.15      367.20     10.82 o
   2   6   3      686.34      682.09     12.67 o
   3   6   3      153.70      130.06      6.63 o
   4   6   3       41.26       42.20      5.44 o
   5   6   3      212.70      224.18      6.96 o
   6   6   3       18.55       27.54      3.68 o
   7   6   3        4.22        1.63      7.25 o
   8   6   3      120.63      146.64      8.00 o
   9   6   3       74.43       66.99      7.35 o
  -9   7   3       18.43       46.10     12.59 o
  -8   7   3        3.82        9.30     11.03 o
  -7   7   3       59.11       64.81     11.31 o
  -6   7   3      145.40      145.91     12.07 o
  -5   7   3       81.85       92.04      5.67 o
  -4   7   3      394.39      365.47      9.97 o
  -3   7   3       19.37       21.85      4.32 o
  -2   7   3        3.15        3.33      3.97 o
  -1   7   3      270.36      284.04      8.61 o
   0   7   3      485.30      496.71     10.46 o
   1   7   3       31.06       26.67      7.71 o
   2   7   3       11.79        6.16      5.81 o
   3   7   3       59.90       69.72      7.09 o
   4   7   3      118.33       99.81      7.37 o
   5   7   3       51.05       48.89      6.62 o
   6   7   3      160.02      186.41     14.28 o
   7   7   3        5.08       -1.03      7.70 o
   8   7   3        5.63        5.88     11.38 o
  -7   8   3       40.46       52.40     12.28 o
  -6   8   3        0.28       12.14     10.51 o
  -5   8   3      306.96      327.38     20.06 o
  -4   8   3       29.92       30.77      5.34 o
  -3   8   3       13.37        6.05      4.99 o
  -2   8   3        0.25       -4.83      4.83 o
  -1   8   3       88.23       94.13      6.13 o
   0   8   3       12.07        3.88      4.46 o
   1   8   3      273.77      294.42     18.12 o
   2   8   3        1.59        1.04      8.72 o
   3   8   3       36.60       40.26     10.44 o
   4   8   3       11.23       13.28     10.34 o
   5   8   3      208.03      189.87     15.08 o
   6   8   3       15.85       14.50      8.64 o
  -5   9   3        0.57       -9.48     10.79 o
  -4   9   3        2.72       -1.14      9.89 o
  -3   9   3        0.26       -0.71      6.05 o
  -2   9   3       35.78       35.54      6.55 o
  -1   9   3        0.23       -0.41      5.87 o
   0   9   3      111.67      121.98     11.83 o
   1   9   3        6.80       -1.63      9.72 o
   2   9   3       34.87       35.42     11.10 o
   3   9   3        7.45       -4.98     11.14 o
 -14   0   4       66.60       67.58     13.00 o
 -12   0   4       20.57       24.58     11.88 o
 -10   0   4      383.03      411.09     11.89 o
  -8   0   4      725.11      740.69     14.64 o
  -6   0   4      293.81      368.35      6.93 o
  -4   0   4     5911.64     5662.11     72.08 o
  -2   0   4      418.06      482.46      8.99 o
   0   0   4     2542.24     2642.71     27.90 o
   2   0   4    11361.14    11908.06    175.50 o
   4   0   4     1295.29     1268.17     19.60 o
   6   0   4        9.64        7.47      3.05 o
   8   0   4      153.88      154.82      6.42 o
  10   0   4       68.88       74.16     12.19 o
  12   0   4       13.24       -2.08     10.13 o
 -14   1   4        1.79       -0.73      8.09 o
 -13   1   4       36.73       34.40      7.67 o
 -12   1   4        3.98       -2.06      4.31 o
 -11   1   4      187.10      171.45      5.71 o
 -10   1   4      430.55      392.93      8.26 o
  -9   1   4     1743.68     1740.24     16.57 o
  -8   1   4      532.24      500.33      6.17 o
  -7   1   4        7.42        6.87      2.57 o
  -6   1   4      403.61      419.74      6.34 o
  -5   1   4      623.05      552.97      7.37 o
  -4   1   4     1940.35     1972.39     17.02 o
  -3   1   4     6592.86     6735.40     53.03 o
  -2   1   4     3698.42     3499.36     26.25 o
  -1   1   4     3241.35     4049.92     40.07 o
   0   1   4       68.16       56.82      1.39 o
   1   1   4      372.33      386.32      4.42 o
   2   1   4      756.49      784.64      9.55 o
   3   1   4     4289.40     4026.05     38.40 o
   4   1   4     2078.15     1990.90     25.69 o
   5   1   4       16.26       24.55      2.31 o
   6   1   4      210.36      208.09      5.38 o
   7   1   4      209.08      227.70      3.82 o
   8   1   4       12.25       13.20      2.86 o
   9   1   4     1224.25     1218.56     15.45 o
  10   1   4      176.83      179.75      6.52 o
  11   1   4        4.83        1.77      6.10 o
  12   1   4       16.11       19.03      7.08 o
 -13   2   4      111.89      138.77      9.15 o
 -12   2   4      217.04      188.31      7.68 o
 -11   2   4      604.17      609.42     10.89 o
 -10   2   4      841.53      806.23     10.41 o
  -9   2   4       28.28       36.65      2.79 o
  -8   2   4      201.12      237.92      4.95 o
  -7   2   4     1640.08     1615.29     17.00 o
  -6   2   4     1549.61     1457.62     15.34 o
  -5   2   4     5695.69     5694.88     62.95 o
  -4   2   4      914.49      923.89     10.50 o
  -3   2   4       13.05       42.69      1.40 o
  -2   2   4      481.78      506.93      5.11 o
  -1   2   4     1367.29     1332.28     10.59 o
   0   2   4     5905.43     6540.45     52.68 o
   1   2   4     7736.35     7670.30     66.88 o
   2   2   4      398.50      355.95      5.68 o
   3   2   4      223.18      165.33      3.08 o
   4   2   4     1412.37     1464.18     16.91 o
   5   2   4      888.61      876.17     12.09 o
   6   2   4      732.26      736.78      8.35 o
   7   2   4     2709.25     2700.03     35.48 o
   8   2   4      423.16      408.54      9.21 o
   9   2   4      256.20      255.02      6.08 o
  10   2   4      409.17      400.52     11.39 o
  11   2   4        2.66        8.62      5.90 o
  12   2   4       39.35       31.09     12.19 o
 -13   3   4      111.92      123.51     11.12 o
 -12   3   4       11.59       10.60      5.42 o
 -11   3   4      820.26      774.86     13.31 o
 -10   3   4       36.20       58.05      5.48 o
  -9   3   4       66.58       54.75      3.52 o
  -8   3   4      752.89      766.89      9.85 o
  -7   3   4     1093.65     1044.98     11.95 o
  -6   3   4       14.40       19.53      2.03 o
  -5   3   4     4328.21     4436.72     39.20 o
  -4   3   4      349.92      358.51      6.59 o
  -3   3   4      435.92      442.06      4.68 o
  -2   3   4     7726.06     8371.57     62.74 o
  -1   3   4     7356.91     7496.50     65.27 o
   0   3   4     2010.04     2035.89     16.00 o
   1   3   4     1348.97     1349.76     12.76 o
   2   3   4      314.74      296.17      8.37 o
   3   3   4        3.74        0.82      1.59 o
   4   3   4     1473.09     1450.64     15.34 o
   5   3   4     3738.18     3655.23     36.07 o
   6   3   4       93.41       84.86      3.21 o
   7   3   4       69.85       62.58      2.29 o
   8   3   4      102.02       93.88      6.17 o
   9   3   4       26.39       22.21      6.62 o
  10   3   4      118.25      111.88     11.83 o
  11   3   4      453.85      477.97     24.56 o
 -12   4   4      540.52      584.54     37.51 o
 -11   4   4        8.53       16.44      4.72 o
 -10   4   4        5.69        5.03      4.15 o
  -9   4   4      294.83      298.73      7.29 o
  -8   4   4        2.89        3.38      2.80 o
  -7   4   4       22.51       31.67      3.27 o
  -6   4   4     6351.52     6271.98     51.03 o
  -5   4   4      120.70      136.19      4.12 o
  -4   4   4       28.67       24.47      2.21 o
  -3   4   4      143.75      144.67      3.23 o
  -2   4   4      269.05      300.82      7.22 o
  -1   4   4      424.64      439.83      6.95 o
   0   4   4     6897.70     6812.33     84.96 o
   1   4   4       26.25       22.61      2.24 o
   2   4   4      153.13      135.99      4.14 o
   3   4   4       56.12       52.52      4.40 o
   4   4   4     1340.63     1317.91     16.06 o
   5   4   4      165.91      168.45      5.14 o
   6   4   4     1744.65     1751.14     20.85 o
   7   4   4       42.93       35.95      4.49 o
   8   4   4      182.49      174.37      6.48 o
   9   4   4        0.28       -4.32      6.04 o
  10   4   4      127.37      127.69     13.07 o
  11   4   4       50.12       68.58     13.04 o
 -12   5   4       36.11       40.81      6.87 o
 -11   5   4      195.79      213.19     13.30 o
 -10   5   4       37.29       43.52      4.72 o
  -9   5   4      111.67      125.66      6.96 o
  -8   5   4      145.05      133.15      5.41 o
  -7   5   4     1410.32     1420.15     17.16 o
  -6   5   4      126.63      111.85      3.66 o
  -5   5   4       74.48       77.44      2.82 o
  -4   5   4      237.43      218.37      4.96 o
  -3   5   4      165.59      159.86      4.21 o
  -2   5   4      353.74      372.95      6.53 o
  -1   5   4     2114.91     2019.78     41.68 o
   0   5   4        1.05        1.81      3.42 o
   1   5   4      866.10      858.45     16.42 o
   2   5   4       92.08       95.12      5.46 o
   3   5   4      693.22      643.78      9.45 o
   4   5   4      155.41      171.23      4.71 o
   5   5   4     1075.79     1016.32     12.24 o
   6   5   4       50.77       43.53      3.61 o
   7   5   4       94.73      113.92     15.96 o
   8   5   4       34.46       44.18      6.34 o
   9   5   4       15.78       14.04      9.86 o
  10   5   4       21.38       29.29     11.34 o
 -11   6   4       43.46       65.85     12.31 o
 -10   6   4       10.66        2.56     10.89 o
  -9   6   4        4.42        3.56     10.06 o
  -8   6   4      233.52      232.39      9.67 o
  -7   6   4       71.37       70.41      6.67 o
  -6   6   4       75.10       93.16      5.43 o
  -5   6   4      291.15      300.51      9.24 o
  -4   6   4        1.39        4.37      3.22 o
  -3   6   4       73.59       73.95      4.18 o
  -2   6   4      572.88      563.30     10.08 o
  -1   6   4      326.01      313.86      6.92 o
   0   6   4      516.47      489.03     10.31 o
   1   6   4      810.95      811.89     14.07 o
   2   6   4        2.29        2.48      3.83 o
   3   6   4       23.81       17.05      4.84 o
   4   6   4      136.25      134.83      7.94 o
   5   6   4       58.83       64.27      4.01 o
   6   6   4       68.91       65.77      6.03 o
   7   6   4       73.32       82.60      6.83 o
   8   6   4      142.31      138.22     10.70 o
   9   6   4        1.45        3.37     15.34 o
  -9   7   4      137.71      155.39     14.91 o
  -8   7   4       78.21      101.02     13.18 o
  -7   7   4       78.21       77.61     11.31 o
  -6   7   4       35.79       42.94      5.16 o
  -5   7   4      231.92      245.00      9.39 o
  -4   7   4       53.15       57.12      5.28 o
  -3   7   4      471.50      480.47     11.86 o
  -2   7   4      111.91      119.04      5.98 o
  -1   7   4       21.63       21.44      4.07 o
   0   7   4        5.13       21.37      7.02 o
   1   7   4      113.75      105.96      7.37 o
   2   7   4       13.76        5.26      5.53 o
   3   7   4      678.46      719.03     17.11 o
   4   7   4       42.96       35.59      6.38 o
   5   7   4       63.26       70.61     15.18 o
   6   7   4        0.17        0.86     10.48 o
   7   7   4       81.42       69.52     12.45 o
   8   7   4        4.91       14.98     11.59 o
  -7   8   4       10.89       17.26     11.66 o
  -6   8   4        3.87        4.84     10.13 o
  -5   8   4        0.44       -3.40      5.41 o
  -4   8   4      251.67      246.58     17.33 o
  -3   8   4        3.97       11.84      5.35 o
  -2   8   4      169.83      170.26      7.59 o
  -1   8   4       34.77       43.33     13.63 o
   0   8   4       13.81        7.57      8.34 o
   1   8   4       19.76       16.19      9.10 o
   2   8   4      240.67      240.99     14.25 o
   3   8   4       33.29       31.89     10.31 o
   4   8   4      128.52      136.99     13.59 o
   5   8   4       18.99       13.24      8.46 o
   6   8   4        0.15       -2.97     12.17 o
  -4   9   4       21.26       14.21      6.68 o
  -3   9   4       67.45       67.69      7.39 o
  -2   9   4       39.47       35.89      6.76 o
  -1   9   4       20.73        6.02      6.06 o
   0   9   4       14.05       19.96     10.20 o
   1   9   4       44.55       33.41     10.83 o
   2   9   4        0.06      -10.31     10.31 o
   3   9   4       26.80       31.30     11.86 o
 -13   0   5      430.72      521.20     24.04 o
 -11   0   5       37.83       22.37     10.55 o
  -9   0   5        5.60        4.84      4.46 o
  -7   0   5     4753.78     4470.11     55.83 o
  -5   0   5      229.83      211.16      4.93 o
  -3   0   5      313.08      341.00      6.86 o
  -1   0   5    14093.93    14727.28    247.74 o
   1   0   5      803.58      795.04     12.62 o
   3   0   5      404.51      537.52      9.08 o
   5   0   5     5216.91     5097.92     88.78 o
   7   0   5     1130.97     1102.32     19.44 o
   9   0   5       34.43       46.18      5.55 o
  11   0   5      338.00      345.99     19.37 o
 -14   1   5      122.81      157.53     10.27 o
 -13   1   5       38.00       30.27      7.59 o
 -12   1   5      412.26      376.38     11.38 o
 -11   1   5      137.39      136.94      5.42 o
 -10   1   5       95.53      104.77      5.75 o
  -9   1   5      113.22      106.73      3.50 o
  -8   1   5     1878.94     1841.16     19.23 o
  -7   1   5       45.03       41.77      2.66 o
  -6   1   5     3720.53     3846.37     41.76 o
  -5   1   5      806.91      684.43      9.18 o
  -4   1   5      671.10      667.45      7.22 o
  -3   1   5     3218.39     3274.96     34.68 o
  -2   1   5     9240.21     9505.41    101.66 o
  -1   1   5     1592.47     1711.00     14.09 o
   0   1   5     1580.82     1641.98     17.34 o
   1   1   5     3834.04     3993.33     47.16 o
   2   1   5      290.28      281.91      4.15 o
   3   1   5     4617.15     4873.48     60.73 o
   4   1   5     4792.19     4815.73     60.15 o
   5   1   5      151.93      152.74      4.62 o
   6   1   5     1172.31     1151.46     13.60 o
   7   1   5      287.36      281.13      4.98 o
   8   1   5       73.86       75.00      3.73 o
   9   1   5      269.31      269.95      7.17 o
  10   1   5      484.03      482.96      9.50 o
  11   1   5        0.94       -2.45      6.80 o
  12   1   5       35.69       27.37      7.48 o
 -13   2   5      149.01      169.52      9.68 o
 -12   2   5      249.06      289.69     13.03 o
 -11   2   5      163.14      148.64      5.69 o
 -10   2   5       12.65        5.27      3.12 o
  -9   2   5      761.07      679.97      8.93 o
  -8   2   5     1587.80     1537.90     18.36 o
  -7   2   5      440.11      489.79      7.65 o
  -6   2   5     4283.57     4179.50     40.92 o
  -5   2   5     1749.74     1737.16     17.84 o
  -4   2   5       12.89       14.00      1.41 o
  -3   2   5      919.60      845.69      6.57 o
  -2   2   5     2464.34     2324.15     17.91 o
  -1   2   5     6060.67     6420.69     55.86 o
   0   2   5     8992.18     9080.12     90.75 o
   1   2   5     3411.43     3637.11     35.28 o
   2   2   5      635.85      651.55     11.13 o
   3   2   5     1113.45     1120.99     13.36 o
   4   2   5      583.99      538.49      7.58 o
   5   2   5      703.80      697.00      9.24 o
   6   2   5     1879.55     1832.36     24.92 o
   7   2   5     1319.22     1268.68     18.59 o
   8   2   5       66.93       66.68      4.49 o
   9   2   5      225.15      229.40      6.56 o
  10   2   5       54.29       70.79      6.03 o
  11   2   5      164.55      139.94      8.07 o
  12   2   5      178.51      189.63     15.98 o
 -13   3   5        0.09        4.91      7.51 o
 -12   3   5        7.61       15.70      6.62 o
 -11   3   5       68.07       74.26      5.22 o
 -10   3   5      877.82      842.47     16.49 o
  -9   3   5      553.02      596.56      9.68 o
  -8   3   5      125.95      123.33      4.80 o
  -7   3   5       75.45       71.51      3.03 o
  -6   3   5      283.04      312.29      5.93 o
  -5   3   5      695.62      679.28      8.22 o
  -4   3   5     5348.31     5233.65     56.97 o
  -3   3   5     1944.30     1839.27     18.75 o
  -2   3   5      165.67      207.44      3.47 o
  -1   3   5     1470.40     1707.78     14.59 o
   0   3   5      553.09      553.93      6.22 o
   1   3   5     1216.09     1189.86     14.05 o
   2   3   5     4146.79     4081.13     36.48 o
   3   3   5      901.58      836.90      9.63 o
   4   3   5       50.89       55.15      2.65 o
   5   3   5       53.66       55.86      2.56 o
   6   3   5      571.37      509.61      8.37 o
   7   3   5       17.28       16.27      3.01 o
   8   3   5      685.15      695.29     15.80 o
   9   3   5      176.69      182.75     13.18 o
  10   3   5        1.27        2.46     10.41 o
  11   3   5       11.85       31.23     12.28 o
 -12   4   5       29.87       50.07     10.44 o
 -11   4   5      387.31      411.76     10.70 o
 -10   4   5        1.49       -0.95      4.19 o
  -9   4   5      724.31      720.46     14.17 o
  -8   4   5       58.11       80.13      3.90 o
  -7   4   5        5.86        6.80      2.49 o
  -6   4   5       95.62      100.42      5.38 o
  -5   4   5     1377.19     1353.97     14.77 o
  -4   4   5      256.30      259.65      4.90 o
  -3   4   5     2571.12     2588.03     23.65 o
  -2   4   5      277.18      292.24      4.93 o
  -1   4   5      520.45      518.46      6.92 o
   0   4   5       19.57       18.98      1.56 o
   1   4   5     2860.00     2717.89     34.70 o
   2   4   5       58.11       55.68      2.81 o
   3   4   5      924.58      913.96     11.87 o
   4   4   5      105.54       94.83      3.47 o
   5   4   5       60.03       65.39      3.28 o
   6   4   5       42.69       40.36      3.00 o
   7   4   5      399.93      429.99      9.70 o
   8   4   5       10.43       12.70      5.66 o
   9   4   5       69.88       88.19     11.52 o
  10   4   5        0.99       15.46     10.96 o
  11   4   5        0.73      -11.83     11.83 o
 -12   5   5        7.38       10.37      6.80 o
 -11   5   5       60.21       47.29      5.41 o
 -10   5   5      355.77      416.12     11.01 o
  -9   5   5      191.15      183.79      7.69 o
  -8   5   5        0.98        0.75      4.55 o
  -7   5   5      134.96      128.66      9.11 o
  -6   5   5        2.80       -0.43      2.70 o
  -5   5   5      375.09      334.52      5.44 o
  -4   5   5     1449.41     1469.00     14.55 o
  -3   5   5      314.23      307.95      6.39 o
  -2   5   5       73.21       76.39      2.63 o
  -1   5   5      196.36      187.52      6.36 o
   0   5   5      365.29      356.90      9.65 o
   1   5   5       15.52       12.72      2.82 o
   2   5   5      617.86      564.92      7.75 o
   3   5   5      308.70      323.09      6.67 o
   4   5   5        0.16       -1.37      2.87 o
   5   5   5        5.64        3.54      3.37 o
   6   5   5       16.19        4.43      4.21 o
   7   5   5        3.23        0.78      5.52 o
   8   5   5      239.69      266.96     11.52 o
   9   5   5       62.11       55.16     11.31 o
  10   5   5        1.60       -6.54     11.00 o
 -11   6   5      120.39      134.81     14.56 o
 -10   6   5       87.44       93.32      7.54 o
  -9   6   5        6.27        2.24      8.23 o
  -8   6   5      123.55      124.88      6.82 o
  -7   6   5      106.80       88.48      5.92 o
  -6   6   5      220.46      224.63      6.69 o
  -5   6   5      241.69      242.31      7.90 o
  -4   6   5       17.52       19.20      3.72 o
  -3   6   5      134.87      139.44      4.75 o
  -2   6   5      103.00       98.48      4.30 o
  -1   6   5      259.01      273.10      6.41 o
   0   6   5      228.81      231.95      8.14 o
   1   6   5      140.81      132.98      9.55 o
   2   6   5       14.20       24.72      6.67 o
   3   6   5      219.30      216.30      8.15 o
   4   6   5      183.46      189.48      6.41 o
   5   6   5      115.01      118.00      6.62 o
   6   6   5      125.52      121.67      7.16 o
   7   6   5       99.32       79.22      7.09 o
   8   6   5        3.93       -0.77      6.39 o
   9   6   5       69.70       77.68     11.17 o
  -9   7   5       36.04       53.75     13.00 o
  -8   7   5       17.01       19.67      6.04 o
  -7   7   5        2.90        9.95      5.58 o
  -6   7   5      568.53      564.48     11.20 o
  -5   7   5        2.83        7.74      4.95 o
  -4   7   5       57.20       46.80      5.33 o
  -3   7   5       25.33       32.54      5.07 o
  -2   7   5      191.49      194.01      8.57 o
  -1   7   5        8.50       12.22      3.88 o
   0   7   5      549.20      548.31     19.54 o
   1   7   5       85.75       83.78      7.08 o
   2   7   5       64.06       42.40      6.19 o
   3   7   5      118.49      107.32      6.28 o
   4   7   5      269.77      284.58     13.87 o
   5   7   5        4.24      -10.27     10.27 o
   6   7   5       87.42       81.38     12.55 o
   7   7   5       16.43       21.75     11.59 o
  -7   8   5      294.05      329.36     13.91 o
  -6   8   5       39.77       39.55      5.16 o
  -5   8   5       50.25       37.37      8.73 o
  -4   8   5       28.00       34.36      6.12 o
  -3   8   5        6.99       12.83      5.60 o
  -2   8   5       11.32       13.40      5.30 o
  -1   8   5      301.47      343.40     11.14 o
   0   8   5        2.01       -4.57      8.37 o
   1   8   5       13.75       21.13      9.58 o
   2   8   5       10.16        6.00      7.30 o
   3   8   5       55.72       47.99      8.23 o
   4   8   5       13.48       18.57      8.29 o
   5   8   5      123.55      149.27     15.29 o
  -4   9   5        0.55       -9.18      9.18 o
  -3   9   5       11.11       14.11      6.66 o
  -2   9   5      111.43      107.76     12.99 o
  -1   9   5        4.04       -4.12      9.58 o
   0   9   5       57.76       46.93     11.03 o
   1   9   5        7.01        3.68      7.78 o
   2   9   5        0.30        3.02      8.16 o
 -14   0   6       50.18       75.19     13.45 o
 -12   0   6      472.64      489.97     21.62 o
 -10   0   6     1583.24     1541.64     27.68 o
  -8   0   6     1067.68     1005.88     14.55 o
  -6   0   6     2797.77     2622.61     33.64 o
  -4   0   6     4203.88     4248.99     63.95 o
  -2   0   6     2244.09     2240.30     41.03 o
   0   0   6     7084.59     7202.42    190.55 o
   2   0   6     1413.16     1378.54     32.23 o
   4   0   6      463.68      409.87     11.48 o
   6   0   6     2396.53     2457.18     55.37 o
   8   0   6      548.63      554.41     13.25 o
  10   0   6        2.84        4.50      6.16 o
 -14   1   6       45.89       48.42      8.89 o
 -13   1   6       12.07       12.82     11.24 o
 -12   1   6      177.44      174.91      8.96 o
 -11   1   6      836.61      877.45     13.64 o
 -10   1   6      534.21      492.61      8.39 o
  -9   1   6       13.98        9.77      2.70 o
  -8   1   6      299.97      283.79      7.79 o
  -7   1   6      122.10      127.51      4.81 o
  -6   1   6     2124.41     2089.95     18.91 o
  -5   1   6     4306.23     4121.10     39.69 o
  -4   1   6     1430.26     1374.06     14.05 o
  -3   1   6      462.16      514.30      5.48 o
  -2   1   6     1837.41     2123.45     20.62 o
  -1   1   6     1017.42     1080.01     20.51 o
   0   1   6     1211.62     1199.37     12.07 o
   1   1   6     5283.43     5236.30     55.53 o
   2   1   6      485.93      399.58      5.36 o
   3   1   6       23.05       19.20      2.16 o
   4   1   6       10.11        6.35      3.03 o
   5   1   6      356.84      371.44      7.06 o
   6   1   6      515.49      518.96      6.46 o
   7   1   6      415.66      396.97      7.24 o
   8   1   6      627.03      633.07      9.99 o
   9   1   6       45.06       40.69      4.16 o
  10   1   6       26.70       25.12      4.49 o
  11   1   6       29.65       49.81      7.71 o
 -13   2   6       33.26       42.90      8.09 o
 -12   2   6      392.94      378.56     13.95 o
 -11   2   6       44.41       40.95      4.02 o
 -10   2   6       78.38       84.89      4.30 o
  -9   2   6      803.68      749.02     11.18 o
  -8   2   6      127.94      106.13      6.26 o
  -7   2   6      363.79      333.62      6.46 o
  -6   2   6     6558.92     6448.21     61.72 o
  -5   2   6       38.27       29.72      1.81 o
  -4   2   6      527.23      514.84      6.06 o
  -3   2   6     3839.85     3773.29     33.48 o
  -2   2   6     2584.52     2996.72     26.81 o
  -1   2   6     2822.43     2806.37     23.04 o
   0   2   6     2804.87     2865.05     28.15 o
   1   2   6        2.77        2.99      1.38 o
   2   2   6      984.36      961.28     21.72 o
   3   2   6     2627.87     2608.80     28.97 o
   4   2   6     1038.90     1060.98     12.93 o
   5   2   6      588.19      556.88     11.91 o
   6   2   6      995.37      979.83     15.03 o
   7   2   6        0.70       -0.28      3.38 o
   8   2   6       50.20       42.07      3.79 o
   9   2   6      152.03      153.67      6.59 o
  10   2   6      102.62      101.56      6.88 o
  11   2   6       41.30       40.21      7.21 o
 -13   3   6      355.98      325.50     15.13 o
 -12   3   6      127.02      153.28      9.42 o
 -11   3   6      152.09      158.88      6.31 o
 -10   3   6       99.20      130.55      9.65 o
  -9   3   6      214.72      233.84      6.90 o
  -8   3   6       61.94       49.38      3.28 o
  -7   3   6     3443.41     3228.86     32.46 o
  -6   3   6      749.61      758.26     11.90 o
  -5   3   6       24.74       39.92      2.20 o
  -4   3   6     1258.84     1164.81     12.75 o
  -3   3   6     1274.74     1260.68     13.48 o
  -2   3   6       33.33       35.48      1.97 o
  -1   3   6     8569.11     8594.64     82.41 o
   0   3   6     1959.61     1923.67     19.56 o
   1   3   6        3.25        4.91      1.70 o
   2   3   6     1716.23     1630.95     23.89 o
   3   3   6     1616.19     1656.82     17.28 o
   4   3   6       15.32       22.89      2.79 o
   5   3   6     1518.08     1495.85     18.12 o
   6   3   6      465.40      459.57      8.86 o
   7   3   6        1.44        5.00      3.97 o
   8   3   6      263.48      260.60     17.02 o
   9   3   6      356.11      358.68     20.09 o
  10   3   6        0.46        8.78     10.93 o
  11   3   6      137.97      145.08     14.98 o
 -12   4   6       89.88       86.56      6.17 o
 -11   4   6       61.03       64.71      5.62 o
 -10   4   6       46.41       48.54      4.93 o
  -9   4   6       55.48       37.89      4.34 o
  -8   4   6     1403.20     1440.61     17.93 o
  -7   4   6        6.03        5.87      2.52 o
  -6   4   6        0.44       -0.43      2.91 o
  -5   4   6        3.19        6.35      2.76 o
  -4   4   6      168.85      144.22      5.57 o
  -3   4   6       29.71       27.98      2.31 o
  -2   4   6     2843.42     2726.49     24.75 o
  -1   4   6      206.92      183.19      3.38 o
   0   4   6       30.48       34.77      2.24 o
   1   4   6       68.75       62.16      4.14 o
   2   4   6      278.07      283.45      6.36 o
   3   4   6       74.52       84.41      3.14 o
   4   4   6     2570.19     2542.20     26.10 o
   5   4   6        4.01        6.29      2.49 o
   6   4   6       73.58       63.07      4.47 o
   7   4   6       37.91       37.34      6.11 o
   8   4   6       33.16       31.20      9.79 o
   9   4   6        7.75        9.10     10.76 o
  10   4   6      296.69      391.64     24.38 o
 -12   5   6       77.17       87.58      8.31 o
 -11   5   6        1.14       -7.31      7.31 o
 -10   5   6        5.07        5.81      7.11 o
  -9   5   6      181.08      187.33      9.24 o
  -8   5   6       41.45       44.92      8.82 o
  -7   5   6      384.16      402.86      9.78 o
  -6   5   6      113.94      105.84      5.99 o
  -5   5   6        1.53        1.22      2.62 o
  -4   5   6      158.43      149.82      4.37 o
  -3   5   6      695.66      702.97     10.33 o
  -2   5   6      115.47      128.88      3.54 o
  -1   5   6      564.81      560.51     10.43 o
   0   5   6      385.88      419.66     15.42 o
   1   5   6       11.32        5.12      2.64 o
   2   5   6      543.33      548.75      8.67 o
   3   5   6      693.65      682.25     14.64 o
   4   5   6        0.13        2.89      2.97 o
   5   5   6      342.70      350.17      9.40 o
   6   5   6        5.73       16.07      4.44 o
   7   5   6       10.47       16.53      5.80 o
   8   5   6        4.19        4.25      9.68 o
   9   5   6      123.96      104.38     12.73 o
 -11   6   6        6.04       16.39      7.39 o
 -10   6   6       57.31       55.51     11.27 o
  -9   6   6       69.87       82.05      7.34 o
  -8   6   6      208.85      225.23     15.18 o
  -7   6   6      215.12      239.43     17.33 o
  -6   6   6       83.31       78.40      5.92 o
  -5   6   6       95.76       78.96      5.11 o
  -4   6   6      355.71      354.00     11.81 o
  -3   6   6      331.55      337.17      6.72 o
  -2   6   6      385.41      368.72      7.43 o
  -1   6   6      386.64      395.17     21.50 o
   0   6   6      231.12      233.74     13.24 o
   1   6   6       69.80       65.11      5.81 o
   2   6   6       84.57       93.68      9.34 o
   3   6   6       14.45        2.50      3.26 o
   4   6   6      398.12      368.71      9.04 o
   5   6   6      194.94      224.82      9.52 o
   6   6   6       52.32       67.16      6.75 o
   7   6   6        9.39       -3.67      6.19 o
   8   6   6        7.64        8.47      9.48 o
  -9   7   6       46.56       51.98      9.46 o
  -8   7   6       12.94       21.85      8.68 o
  -7   7   6        9.10       13.99      8.13 o
  -6   7   6       59.14       68.93      8.34 o
  -5   7   6      303.94      327.45     11.74 o
  -4   7   6      104.06      112.03      5.40 o
  -3   7   6      108.73      102.65      8.00 o
  -2   7   6       35.61       31.30      4.17 o
  -1   7   6      101.51       90.43      4.53 o
   0   7   6       67.48       63.91      6.55 o
   1   7   6      214.53      237.68      8.56 o
   2   7   6       17.12       18.99      6.10 o
   3   7   6       14.06       19.85      9.86 o
   4   7   6       41.73       46.27     10.89 o
   5   7   6       51.38       41.61     11.31 o
   6   7   6       22.03       19.40     11.34 o
   7   7   6      143.93      187.56     14.98 o
  -7   8   6       16.90       20.41      7.26 o
  -6   8   6       97.19      100.23     10.62 o
  -5   8   6       53.37       50.88      6.97 o
  -4   8   6       67.15       79.94      6.10 o
  -3   8   6        6.80       11.20      4.82 o
  -2   8   6       17.38       12.88      4.72 o
  -1   8   6       11.05        6.42      6.93 o
   0   8   6      266.94      281.21     13.66 o
   1   8   6        0.95        4.50      7.03 o
   2   8   6      124.13      144.46     13.76 o
   3   8   6        1.33       -4.70     11.07 o
   4   8   6        7.09       12.62     11.97 o
   5   8   6        2.19       -5.88     12.07 o
  -3   9   6        9.29        1.92      5.67 o
  -2   9   6        5.39       11.11      7.98 o
  -1   9   6        2.26       -2.35      7.39 o
   0   9   6        8.55        4.73      7.91 o
 -13   0   7       33.65       24.94     11.14 o
 -11   0   7       19.60       12.45      7.42 o
  -9   0   7     2678.71     2643.30     34.45 o
  -7   0   7        6.29        9.14      2.85 o
  -5   0   7      307.54      303.11      7.52 o
  -3   0   7     5541.63     4970.57     74.47 o
  -1   0   7      475.90      532.62      8.53 o
   1   0   7      176.36      201.39      7.50 o
   3   0   7     4072.39     3919.82     83.38 o
   5   0   7       10.21        4.25      4.39 o
   7   0   7      113.38      127.51      6.48 o
   9   0   7      802.44      853.30     18.49 o
  11   0   7        1.62       -2.77      9.89 o
 -14   1   7      253.26      273.67     24.23 o
 -13   1   7      110.18      109.28      9.05 o
 -12   1   7       16.13       13.38      6.95 o
 -11   1   7        1.09        2.18      4.95 o
 -10   1   7      272.93      268.51      6.43 o
  -9   1   7       29.16       24.26      3.03 o
  -8   1   7     1190.56     1190.15     15.01 o
  -7   1   7     1265.48     1214.13     15.22 o
  -6   1   7       42.21       52.40      2.66 o
  -5   1   7      183.49      159.26      3.76 o
  -4   1   7     1557.96     1459.40     15.00 o
  -3   1   7        6.30        5.62      1.27 o
  -2   1   7     6735.91     6964.79     74.02 o
  -1   1   7     2329.98     2437.92     31.02 o
   0   1   7      196.01      158.97      2.85 o
   1   1   7      692.12      691.11      6.62 o
   2   1   7     1434.25     1365.79     14.78 o
   3   1   7      171.35      191.77      3.10 o
   4   1   7     2048.50     2055.90     20.34 o
   5   1   7      586.80      604.10      7.14 o
   6   1   7        3.93       -2.14      2.14 o
   7   1   7       15.37       15.04      3.58 o
   8   1   7      490.39      514.32      9.36 o
   9   1   7       50.50       50.29      4.57 o
  10   1   7      151.67      139.74      9.73 o
  11   1   7       79.93       76.94      8.42 o
 -13   2   7       38.73       33.95      8.14 o
 -12   2   7       67.23       66.57      7.60 o
 -11   2   7      280.18      266.06      9.40 o
 -10   2   7      370.18      381.74      8.72 o
  -9   2   7      481.90      492.04      8.84 o
  -8   2   7      114.76      115.52      4.24 o
  -7   2   7     1077.09     1052.41     13.49 o
  -6   2   7      356.68      341.41      5.32 o
  -5   2   7     1606.54     1551.61     13.28 o
  -4   2   7     3145.66     3108.31     25.47 o
  -3   2   7     1228.61     1297.66     13.54 o
  -2   2   7     1700.16     1617.11     16.43 o
  -1   2   7       82.87       64.46      1.89 o
   0   2   7      474.97      507.43      7.14 o
   1   2   7     1583.52     1588.28     18.19 o
   2   2   7     2824.06     2780.49     30.59 o
   3   2   7      884.37      834.95     10.70 o
   4   2   7     1235.69     1213.25     14.60 o
   5   2   7      491.28      515.78      9.67 o
   6   2   7        2.71        4.26      3.29 o
   7   2   7        1.52       -2.31      3.46 o
   8   2   7      210.05      224.36     10.18 o
   9   2   7       47.93       43.96      6.19 o
  10   2   7      124.88      129.64      9.44 o
  11   2   7       91.95      112.30     14.28 o
 -13   3   7       41.09       43.67      8.20 o
 -12   3   7      306.75      277.18     13.29 o
 -11   3   7      126.90      129.22      6.21 o
 -10   3   7      437.43      442.93     14.86 o
  -9   3   7       27.26       33.05      3.90 o
  -8   3   7        3.26        1.26      3.13 o
  -7   3   7     1425.72     1457.03     16.13 o
  -6   3   7     1757.89     1655.84     17.65 o
  -5   3   7      834.72      843.43      8.90 o
  -4   3   7      594.89      619.64      7.99 o
  -3   3   7       46.12       56.28      1.98 o
  -2   3   7      218.37      215.66      3.57 o
  -1   3   7      606.36      529.75      5.37 o
   0   3   7     3296.33     3266.77     32.30 o
   1   3   7      346.01      291.99      4.84 o
   2   3   7       33.30       34.02      2.46 o
   3   3   7        1.13        3.65      1.84 o
   4   3   7       39.11       35.97      3.98 o
   5   3   7      609.04      584.02      9.11 o
   6   3   7     1252.57     1281.74     16.10 o
   7   3   7      302.01      279.87     13.29 o
   8   3   7        1.85        2.85      6.64 o
   9   3   7        9.45       -3.18      9.96 o
  10   3   7       50.68       36.97     11.97 o
 -12   4   7        9.51        9.25      5.52 o
 -11   4   7      570.37      583.77     12.68 o
 -10   4   7        6.18       25.80      4.66 o
  -9   4   7       17.73       18.77      4.18 o
  -8   4   7       62.87       70.47      3.95 o
  -7   4   7      264.53      281.18      6.14 o
  -6   4   7      170.88      159.11      9.87 o
  -5   4   7     1700.69     1664.64     24.69 o
  -4   4   7       87.09       91.00      3.70 o
  -3   4   7      266.68      266.00     11.02 o
  -2   4   7        2.35        1.94      1.69 o
  -1   4   7     2937.48     2884.48     28.95 o
   0   4   7      142.50      146.76      4.60 o
   1   4   7     1716.04     1711.35     20.17 o
   2   4   7      348.01      301.93      5.74 o
   3   4   7       74.22       76.50      3.13 o
   4   4   7        1.68        3.82      2.37 o
   5   4   7      645.57      633.37     13.59 o
   6   4   7        0.15        2.41      3.45 o
   7   4   7      662.51      675.14     23.69 o
   8   4   7       12.90        3.25      9.93 o
   9   4   7        0.62       -1.21     10.96 o
  10   4   7        0.64        2.39     12.31 o
 -11   5   7       12.35       23.83      9.18 o
 -10   5   7        4.11        4.35      8.80 o
  -9   5   7       40.50       38.30      6.46 o
  -8   5   7       12.74       -1.30      5.40 o
  -7   5   7      253.35      224.79      9.89 o
  -6   5   7     1136.99     1113.20     17.95 o
  -5   5   7       17.07       15.91      3.40 o
  -4   5   7      133.95      124.66      4.50 o
  -3   5   7       55.25       62.18      3.65 o
  -2   5   7      127.43      104.96      4.11 o
  -1   5   7      543.51      560.28     10.62 o
   0   5   7     1932.47     1804.95     24.07 o
   1   5   7        4.32        6.95      2.97 o
   2   5   7       37.32       41.02      3.24 o
   3   5   7        0.18        0.73      2.98 o
   4   5   7       43.32       37.22      3.48 o
   5   5   7       53.27       67.49      5.10 o
   6   5   7      314.46      304.60      9.66 o
   7   5   7       65.00       66.71      6.47 o
   8   5   7       17.02        6.02     10.34 o
   9   5   7        7.67       10.13     11.72 o
 -10   6   7      274.84      294.02     12.84 o
  -9   6   7        0.12        1.57      6.57 o
  -8   6   7       60.35       72.32      7.09 o
  -7   6   7      639.71      640.94     15.76 o
  -6   6   7        1.37        3.85      5.31 o
  -5   6   7      127.82      124.43      6.79 o
  -4   6   7      501.52      487.78     10.71 o
  -3   6   7       60.81       68.12      6.69 o
  -2   6   7       17.86       31.86      3.37 o
  -1   6   7      374.62      366.39      7.71 o
   0   6   7        1.05        4.85      4.90 o
   1   6   7       15.17       12.33      5.05 o
   2   6   7      551.18      543.96     13.92 o
   3   6   7      154.77      177.69      8.21 o
   4   6   7       43.12       57.30      6.87 o
   5   6   7       72.50       54.37      6.50 o
   6   6   7       25.63       14.11      6.19 o
   7   6   7       24.48       16.66      6.61 o
   8   6   7       45.99       51.95     11.14 o
  -9   7   7        3.08        2.16      9.32 o
  -8   7   7      312.20      312.91     12.76 o
  -7   7   7       19.95       20.30      6.61 o
  -6   7   7        2.86       -4.34      5.90 o
  -5   7   7      235.17      229.78     10.34 o
  -4   7   7       41.48       45.25      6.31 o
  -3   7   7       12.80       12.03     10.72 o
  -2   7   7      526.44      530.07     12.97 o
  -1   7   7        5.46       11.09      4.34 o
   0   7   7       37.29       28.46      9.37 o
   1   7   7      112.47      111.40     11.00 o
   2   7   7      113.75       92.26      7.74 o
   3   7   7        8.57       19.75     10.31 o
   4   7   7       62.59       75.81     12.00 o
   5   7   7        2.85        8.44     10.96 o
   6   7   7       30.49       -0.83     11.14 o
  -7   8   7       24.97       22.62     15.77 o
  -6   8   7        0.44       -3.30      6.94 o
  -5   8   7        0.88        3.15      7.64 o
  -4   8   7        3.02        1.66      6.30 o
  -3   8   7      257.57      274.27     12.35 o
  -2   8   7        9.42        4.81      5.64 o
  -1   8   7       80.57       51.70     10.65 o
   0   8   7       10.59       27.88     10.44 o
   1   8   7        2.12       -4.15     10.27 o
   2   8   7        3.44       12.17     11.21 o
   3   8   7      100.59      117.00     14.04 o
   4   8   7       11.08       13.70     12.17 o
 -14   0   8       28.77       16.67     12.90 o
 -12   0   8      731.59      787.19     27.15 o
 -10   0   8        6.10       -2.20      5.55 o
  -8   0   8       47.26       61.73      4.02 o
  -6   0   8     6270.42     6114.11     76.28 o
  -4   0   8     1115.66     1105.33     18.56 o
  -2   0   8     5111.86     5364.10     80.17 o
   0   0   8     8751.43     8595.67    180.53 o
   2   0   8     1969.97     2022.09     44.51 o
   4   0   8     1119.34     1112.61     26.46 o
   6   0   8     1546.18     1518.72     26.31 o
   8   0   8       10.70       16.16      5.79 o
  10   0   8       95.75       90.65      8.16 o
 -13   1   8      385.31      413.09     25.35 o
 -12   1   8        0.14        0.34      6.88 o
 -11   1   8      212.27      194.62      8.95 o
 -10   1   8       73.26       69.84      4.43 o
  -9   1   8       28.82       31.13      3.29 o
  -8   1   8      516.54      491.41      6.11 o
  -7   1   8     5035.19     4969.75     48.09 o
  -6   1   8      613.71      589.76      7.67 o
  -5   1   8      434.59      449.31      6.28 o
  -4   1   8      401.78      363.47      6.24 o
  -3   1   8      114.94      111.91      2.61 o
  -2   1   8     1661.09     1610.40     18.32 o
  -1   1   8     8095.66     7898.62     83.83 o
   0   1   8      694.27      721.34     10.98 o
   1   1   8      275.59      307.28      6.08 o
   2   1   8      922.13      963.21     15.41 o
   3   1   8       30.84       40.74      1.88 o
   4   1   8      410.29      395.82      5.59 o
   5   1   8     2892.15     2877.73     31.95 o
   6   1   8      336.47      348.76      8.18 o
   7   1   8        3.39        0.16      3.92 o
   8   1   8       15.98       16.23      4.09 o
   9   1   8       35.46       35.09      4.79 o
  10   1   8       13.39        6.51      5.83 o
 -13   2   8       32.49       28.41      8.18 o
 -12   2   8      234.69      219.96      9.89 o
 -11   2   8      654.82      691.03     13.11 o
 -10   2   8       32.29       25.08      4.68 o
  -9   2   8      218.41      240.57      7.20 o
  -8   2   8      327.26      320.33      7.19 o
  -7   2   8       32.95       33.61      2.44 o
  -6   2   8      846.13      854.89      8.05 o
  -5   2   8     2764.58     2675.17     24.16 o
  -4   2   8      262.72      266.55      3.45 o
  -3   2   8      205.22      166.86      4.59 o
  -2   2   8      540.06      479.98      8.88 o
  -1   2   8       90.87       92.78      2.81 o
   0   2   8      350.71      338.05      4.23 o
   1   2   8     2535.52     2468.33     27.52 o
   2   2   8      332.78      373.44      5.93 o
   3   2   8      452.10      408.07      6.64 o
   4   2   8      691.43      661.37     11.30 o
   5   2   8        8.34       10.15      3.27 o
   6   2   8       70.98       65.82      4.26 o
   7   2   8      616.11      643.59     11.61 o
   8   2   8       60.72       72.29      7.72 o
   9   2   8       93.17       99.29      7.05 o
  10   2   8      122.16      131.45     10.02 o
 -13   3   8        6.70       -7.50      7.76 o
 -12   3   8       37.41       54.55      5.93 o
 -11   3   8       57.75       63.92      5.68 o
 -10   3   8       38.24       41.73      4.95 o
  -9   3   8      609.81      605.82     10.46 o
  -8   3   8      104.75      115.07      4.47 o
  -7   3   8       94.58       86.91      4.15 o
  -6   3   8       52.59       49.36      2.53 o
  -5   3   8       76.07       80.55      3.19 o
  -4   3   8       13.85       13.82      1.53 o
  -3   3   8     1789.24     1759.95     16.67 o
  -2   3   8      781.45      726.96      7.94 o
  -1   3   8       11.23       13.56      1.81 o
   0   3   8      401.03      346.70      5.54 o
   1   3   8      361.52      362.18      5.62 o
   2   3   8      127.74      119.63      4.53 o
   3   3   8      871.32      937.48     12.48 o
   4   3   8      309.28      293.35      6.50 o
   5   3   8        5.06        0.70      2.70 o
   6   3   8       26.28       21.66      4.32 o
   7   3   8       88.07       94.56     10.62 o
   8   3   8       15.02        5.55      7.26 o
   9   3   8      157.38      184.95     10.63 o
  10   3   8       62.48       59.76     13.42 o
 -12   4   8       25.34       23.70      5.74 o
 -11   4   8       14.52        7.77      5.17 o
 -10   4   8      484.79      488.07     15.11 o
  -9   4   8      207.88      203.48      6.92 o
  -8   4   8      377.23      356.15      9.28 o
  -7   4   8       93.48       84.25      5.15 o
  -6   4   8        2.71        1.28      3.35 o
  -5   4   8        4.10        2.87      3.14 o
  -4   4   8     1792.23     1751.50     21.15 o
  -3   4   8      125.59      106.23      3.57 o
  -2   4   8     1312.64     1308.07     12.93 o
  -1   4   8        0.68        1.55      1.38 o
   0   4   8       94.97      101.22      4.11 o
   1   4   8      114.97      151.92      4.84 o
   2   4   8     1142.07     1155.56     14.79 o
   3   4   8        0.63       -0.95      3.60 o
   4   4   8      187.67      187.17      6.02 o
   5   4   8        0.23        2.13      3.48 o
   6   4   8       26.95       16.79      3.71 o
   7   4   8       10.82       16.88      9.65 o
   8   4   8      346.75      417.17     22.41 o
   9   4   8        0.64      -11.48     11.48 o
 -11   5   8       74.82       75.78      8.43 o
 -10   5   8       97.42      111.19      8.51 o
  -9   5   8      245.24      261.22     11.30 o
  -8   5   8      171.10      175.16      8.45 o
  -7   5   8        0.69        1.76      5.35 o
  -6   5   8        4.69        1.19      4.22 o
  -5   5   8      932.56      904.14     15.06 o
  -4   5   8      164.72      154.11      5.02 o
  -3   5   8      323.31      321.08      7.16 o
  -2   5   8      454.74      473.88      8.16 o
  -1   5   8       92.84       93.06      6.48 o
   0   5   8       32.27       36.88      3.31 o
   1   5   8      167.41      163.12      5.94 o
   2   5   8       19.37       12.44      3.11 o
   3   5   8      793.12      757.43     11.36 o
   4   5   8      256.32      290.21     10.25 o
   5   5   8        1.45       -4.39      4.39 o
   6   5   8       35.51       47.29      8.02 o
   7   5   8      119.40       94.38     11.59 o
   8   5   8       10.10        4.57     10.76 o
 -10   6   8       39.09       57.28      9.39 o
  -9   6   8        6.95       17.80      7.20 o
  -8   6   8       43.92       38.87      7.08 o
  -7   6   8      115.02      119.43      7.96 o
  -6   6   8      237.04      240.56     11.41 o
  -5   6   8      172.29      180.14     14.18 o
  -4   6   8       99.72      105.78      5.59 o
  -3   6   8      208.36      210.65      7.56 o
  -2   6   8       13.82       17.34      3.52 o
  -1   6   8       79.02       76.52      3.93 o
   0   6   8      150.39      159.34      7.78 o
   1   6   8      189.37      194.33      9.20 o
   2   6   8      119.96       88.80      6.55 o
   3   6   8       97.33       95.57      6.19 o
   4   6   8      185.51      186.84     11.29 o
   5   6   8       10.72        6.08      6.12 o
   6   6   8       11.33       14.52      6.50 o
   7   6   8        3.43        4.95      9.68 o
  -8   7   8      110.83      113.77      9.03 o
  -7   7   8       62.38       66.84      7.72 o
  -6   7   8       19.21       25.39      6.83 o
  -5   7   8      115.78      107.71      9.77 o
  -4   7   8       13.97        8.62      5.84 o
  -3   7   8       45.47       39.58      5.89 o
  -2   7   8      224.58      207.41      8.87 o
  -1   7   8      247.29      261.88     17.88 o
   0   7   8        5.54       -5.19      8.78 o
   1   7   8       88.87       91.44     11.17 o
   2   7   8        1.57       -4.60      9.75 o
   3   7   8        0.90       -3.46     10.41 o
   4   7   8       16.23       34.07     11.55 o
   5   7   8       84.83      102.75     13.04 o
  -6   8   8      130.99      129.13      9.32 o
  -5   8   8        0.56       -0.94      7.02 o
  -4   8   8        1.10       -2.79      7.04 o
  -3   8   8       13.36       13.55      6.54 o
  -2   8   8       54.96       61.35      6.84 o
  -1   8   8        7.38      -10.13     10.13 o
   0   8   8      108.73      118.04     12.93 o
   1   8   8       16.90       16.67     11.38 o
   2   8   8        0.03       -1.25     11.62 o
   3   8   8       17.91       17.40     12.42 o
 -13   0   9        1.15       -0.10     11.52 o
 -11   0   9      897.57      951.09     28.81 o
  -9   0   9      960.33      899.04     14.54 o
  -7   0   9       59.33       65.68      4.19 o
  -5   0   9     5227.29     4949.55     62.20 o
  -3   0   9     2407.16     2580.46     39.87 o
  -1   0   9      152.00      129.67      4.01 o
   1   0   9     5627.49     5407.60    114.93 o
   3   0   9      577.43      595.73     16.50 o
   5   0   9        6.32        5.36      5.71 o
   7   0   9     1083.57     1115.13     22.98 o
   9   0   9       16.30       14.12      6.95 o
 -13   1   9        2.74        4.14      9.34 o
 -12   1   9      120.94      137.27      9.65 o
 -11   1   9      126.21      112.71      7.94 o
 -10   1   9      871.86      887.86     14.71 o
  -9   1   9      136.59      139.72      5.31 o
  -8   1   9       12.67       13.63      2.63 o
  -7   1   9      309.89      302.28      7.14 o
  -6   1   9      616.88      612.54      8.10 o
  -5   1   9      183.90      182.20      4.45 o
  -4   1   9     2010.38     1919.85     19.50 o
  -3   1   9     1668.78     1696.87     15.59 o
  -2   1   9       44.54       59.77      3.75 o
  -1   1   9      228.79      205.96      5.79 o
   0   1   9     1125.89     1114.52     13.09 o
   1   1   9       18.79       19.79      1.74 o
   2   1   9     1198.37     1133.47     15.28 o
   3   1   9      926.38      941.97     13.95 o
   4   1   9        1.13        2.43      2.18 o
   5   1   9       45.72       52.53      3.95 o
   6   1   9      215.69      196.42      7.08 o
   7   1   9       67.63       64.10      4.51 o
   8   1   9      283.86      307.64      9.01 o
   9   1   9       29.11       33.32      5.11 o
  10   1   9        1.98        6.54      6.15 o
 -13   2   9       40.58       21.81      8.39 o
 -12   2   9       53.77       66.19      8.10 o
 -11   2   9      184.23      197.29      8.81 o
 -10   2   9       54.25       72.10      9.05 o
  -9   2   9        6.44       12.30      3.76 o
  -8   2   9      612.85      586.37      8.14 o
  -7   2   9      433.84      407.58      6.51 o
  -6   2   9     1038.50     1028.22     10.53 o
  -5   2   9      748.83      717.47      7.89 o
  -4   2   9      291.68      285.70      5.21 o
  -3   2   9      108.37      106.53      4.54 o
  -2   2   9      457.17      438.23      6.23 o
  -1   2   9      253.96      253.70      4.63 o
   0   2   9      551.95      527.28      7.54 o
   1   2   9     1098.80     1050.40     10.21 o
   2   2   9      214.10      205.59      8.00 o
   3   2   9      205.51      207.45      4.80 o
   4   2   9      162.44      161.40      6.10 o
   5   2   9      287.17      295.58      7.94 o
   6   2   9      217.69      204.61      6.21 o
   7   2   9       91.22       85.05      5.05 o
   8   2   9       45.32       53.45      6.34 o
   9   2   9       47.65       50.26      7.27 o
 -13   3   9       17.54       16.95      8.15 o
 -12   3   9      366.55      357.73     11.39 o
 -11   3   9       13.75       16.15      5.37 o
 -10   3   9        2.87        0.01      4.92 o
  -9   3   9      190.28      223.90      8.40 o
  -8   3   9      606.28      595.75     10.00 o
  -7   3   9      543.04      523.25      7.51 o
  -6   3   9      763.29      718.78     11.91 o
  -5   3   9      279.53      273.16      4.14 o
  -4   3   9       21.69       20.31      2.33 o
  -3   3   9      900.89      868.70     10.20 o
  -2   3   9     1399.32     1408.53     15.02 o
  -1   3   9       98.13       81.44      2.61 o
   0   3   9     1166.28     1157.87     11.44 o
   1   3   9      657.99      615.97      9.04 o
   2   3   9       17.14       20.24      3.54 o
   3   3   9      326.49      295.10      6.67 o
   4   3   9      668.67      717.25     10.60 o
   5   3   9      155.79      146.99      6.46 o
   6   3   9       91.09       83.53     10.81 o
   7   3   9       20.18        3.97      7.21 o
   8   3   9       19.55       20.12     11.50 o
   9   3   9       49.78       45.36      8.99 o
 -12   4   9       11.16        9.00      7.66 o
 -11   4   9        0.11       -1.96      7.14 o
 -10   4   9       27.62       25.56      6.97 o
  -9   4   9       34.19       24.68      6.39 o
  -8   4   9       52.41       53.41     10.39 o
  -7   4   9     1358.65     1308.76     20.08 o
  -6   4   9        2.31        7.35      3.98 o
  -5   4   9        2.72        4.38      2.82 o
  -4   4   9       35.88       35.20      3.05 o
  -3   4   9      110.27      134.05      3.46 o
  -2   4   9      410.03      433.70      6.08 o
  -1   4   9     2153.77     2171.72     18.69 o
   0   4   9       31.87       49.52      3.69 o
   1   4   9      293.05      278.21      9.01 o
   2   4   9        7.11        1.58      3.23 o
   3   4   9      224.81      225.45      8.52 o
   4   4   9        7.96        2.79      3.50 o
   5   4   9      437.46      476.36     10.30 o
   6   4   9       31.57       17.82      7.20 o
   7   4   9       10.59       10.47     13.44 o
   8   4   9        2.47        1.11     11.21 o
 -11   5   9       45.69       40.07     11.33 o
 -10   5   9       29.80       18.68      7.49 o
  -9   5   9      109.35      108.83      8.22 o
  -8   5   9      622.17      660.77     16.83 o
  -7   5   9       42.72       38.00      6.41 o
  -6   5   9      215.55      201.14      7.64 o
  -5   5   9      379.04      340.53     10.96 o
  -4   5   9       54.87       52.62      4.83 o
  -3   5   9       95.82      110.69      4.75 o
  -2   5   9     1493.59     1422.61     17.82 o
  -1   5   9        9.36       10.63      2.11 o
   0   5   9       92.70       88.98      4.06 o
   1   5   9       82.68       99.24      5.11 o
   2   5   9      139.75      136.25      4.45 o
   3   5   9       30.86       41.64      4.37 o
   4   5   9      449.94      449.41     10.81 o
   5   5   9       67.92       66.14      6.52 o
   6   5   9      158.73      201.53     13.76 o
   7   5   9        2.95       10.03     10.48 o
 -10   6   9        7.21        1.97      7.92 o
  -9   6   9      205.44      196.72     14.59 o
  -8   6   9       16.68       17.39      7.04 o
  -7   6   9       79.05       70.90      7.51 o
  -6   6   9      181.38      179.09      8.80 o
  -5   6   9       37.93       33.73      6.05 o
  -4   6   9       72.22       77.54      5.54 o
  -3   6   9      227.02      227.79      8.53 o
  -2   6   9        1.96       -1.68      3.77 o
  -1   6   9      393.03      313.29      7.94 o
   0   6   9      333.70      334.55     12.21 o
   1   6   9       69.07       61.61      6.34 o
   2   6   9       46.27       36.11      9.75 o
   3   6   9      189.99      184.54      9.01 o
   4   6   9       18.06       25.31      6.13 o
   5   6   9       94.81       80.63      7.52 o
   6   6   9      117.93      150.87     11.33 o
  -8   7   9       42.51       52.11      9.65 o
  -7   7   9       12.65       19.63      7.60 o
  -6   7   9        0.01       -1.44      6.89 o
  -5   7   9        5.48        6.56      6.46 o
  -4   7   9      202.29      206.47      9.19 o
  -3   7   9       41.19       50.83      7.71 o
  -2   7   9        3.18       -5.69      5.69 o
  -1   7   9       91.87       66.75     10.62 o
   0   7   9       43.22       29.19     10.48 o
   1   7   9        0.44       -2.91     10.03 o
   2   7   9       78.31       98.08     12.42 o
   3   7   9       71.40       75.57     12.35 o
   4   7   9        0.28      -11.10     11.10 o
  -5   8   9      104.29      133.27     10.01 o
  -4   8   9       15.62       16.61      7.25 o
  -3   8   9       45.89       42.52      7.24 o
  -2   8   9        0.20        8.73      6.24 o
  -1   8   9        7.93       -0.10     11.10 o
   0   8   9        2.44        2.11     11.34 o
   1   8   9       48.64       49.77     12.69 o
   2   8   9        8.35        2.21     12.21 o
 -12   0  10       44.04       10.79     10.69 o
 -10   0  10       64.72       70.22      8.78 o
  -8   0  10     2003.75     1992.91     27.47 o
  -6   0  10      111.92      106.41      4.66 o
  -4   0  10       59.70       58.95      4.07 o
  -2   0  10     4083.48     3913.00     59.19 o
   0   0  10        7.72       11.14      4.60 o
   2   0  10      635.63      633.84     17.78 o
   4   0  10     1978.56     1964.02     45.00 o
   6   0  10       54.40       50.92      6.20 o
   8   0  10      157.20      158.90      8.95 o
 -13   1  10      186.10      182.50     10.55 o
 -12   1  10      127.21      113.27     13.90 o
 -11   1  10       29.41       21.41      6.55 o
 -10   1  10      152.49      159.88      6.27 o
  -9   1  10      225.68      246.85      6.44 o
  -8   1  10      266.20      279.79      7.58 o
  -7   1  10     1922.95     1858.19     19.61 o
  -6   1  10      316.75      298.76      5.87 o
  -5   1  10       10.52        5.23      2.35 o
  -4   1  10      254.87      232.71      4.67 o
  -3   1  10     2369.00     2314.49     26.17 o
  -2   1  10        1.49        4.05      3.98 o
  -1   1  10     1488.24     1420.68     16.58 o
   0   1  10      232.18      222.38      4.50 o
   1   1  10       61.43       51.70      2.95 o
   2   1  10      321.68      323.70      6.26 o
   3   1  10     1459.71     1426.99     20.04 o
   4   1  10      192.20      195.38      5.05 o
   5   1  10      542.63      526.62     12.21 o
   6   1  10       13.13        7.31      4.29 o
   7   1  10        1.55        4.10      4.27 o
   8   1  10      117.91      130.45      6.09 o
   9   1  10      210.70      213.34      7.47 o
 -13   2  10       27.51       34.91      8.74 o
 -12   2  10      116.53      125.56     11.38 o
 -11   2  10        2.24       -3.10      5.03 o
 -10   2  10      258.04      279.01      9.83 o
  -9   2  10      400.29      397.21     10.01 o
  -8   2  10      267.06      268.05      5.88 o
  -7   2  10      362.48      373.62      5.61 o
  -6   2  10       55.92       56.43      2.59 o
  -5   2  10       77.82       84.60      2.80 o
  -4   2  10      328.64      306.11      5.68 o
  -3   2  10      569.77      532.61      9.28 o
  -2   2  10      999.12      929.23     10.77 o
  -1   2  10     1194.35     1157.50     12.75 o
   0   2  10      709.09      766.96      9.17 o
   1   2  10      402.80      388.27      6.07 o
   2   2  10        4.60        3.38      1.54 o
   3   2  10      309.26      298.37      6.13 o
   4   2  10      342.74      302.87      6.31 o
   5   2  10      274.33      308.41      8.23 o
   6   2  10       21.07       37.51      4.48 o
   7   2  10       42.96       55.59      9.79 o
   8   2  10       48.39       46.68      5.98 o
   9   2  10       16.82       14.51      6.95 o
 -12   3  10       24.50       24.48      6.41 o
 -11   3  10      136.70      126.00      6.74 o
 -10   3  10      157.79      190.04      7.01 o
  -9   3  10       23.40       21.43      4.45 o
  -8   3  10      166.71      179.70      6.28 o
  -7   3  10       89.96       91.15      3.22 o
  -6   3  10       39.58       44.74      4.10 o
  -5   3  10     1089.50     1068.72     12.31 o
  -4   3  10      466.82      443.86      8.78 o
  -3   3  10       10.72        9.90      2.49 o
  -2   3  10      399.26      417.24      6.54 o
  -1   3  10      283.86      282.25      5.42 o
   0   3  10      203.26      181.89      6.45 o
   1   3  10      476.23      514.70      6.98 o
   2   3  10      161.61      147.34      7.45 o
   3   3  10        5.71        1.38      2.96 o
   4   3  10      128.00      113.32      5.56 o
   5   3  10      119.37      134.46     10.27 o
   6   3  10       79.15       76.65     10.57 o
   7   3  10       69.29       93.70     10.83 o
   8   3  10        2.46        7.11      8.45 o
 -12   4  10      205.58      263.73     11.71 o
 -11   4  10       27.64       37.70     12.26 o
 -10   4  10      129.01      123.09      8.80 o
  -9   4  10        2.30        4.35      6.48 o
  -8   4  10        5.79       -4.60     10.20 o
  -7   4  10       27.40       39.08      6.13 o
  -6   4  10     1422.02     1406.70     21.19 o
  -5   4  10        0.96        4.18      3.03 o
  -4   4  10      228.62      230.76      8.06 o
  -3   4  10        2.04        8.70      2.41 o
  -2   4  10        6.55        6.72      2.34 o
  -1   4  10       75.90       56.63      2.76 o
   0   4  10      750.74      774.64     13.93 o
   1   4  10       34.50       28.78      3.42 o
   2   4  10      423.22      439.66     10.34 o
   3   4  10       35.27       42.92      4.10 o
   4   4  10       13.11        3.82      3.84 o
   5   4  10        0.78        6.14      8.14 o
   6   4  10      297.23      298.32     21.74 o
   7   4  10       23.70       33.24      8.67 o
   8   4  10       20.04       13.28     12.24 o
 -11   5  10      323.35      340.33     16.60 o
 -10   5  10        1.46        4.67     12.00 o
  -9   5  10        7.76       13.29      7.23 o
  -8   5  10      171.57      157.90     11.27 o
  -7   5  10      118.40      116.25      7.81 o
  -6   5  10      149.50      137.19      7.87 o
  -5   5  10      717.71      701.71     13.56 o
  -4   5  10       22.20       36.09      4.52 o
  -3   5  10       50.24       45.15      4.00 o
  -2   5  10        5.25        1.20      3.64 o
  -1   5  10      331.57      323.42      5.72 o
   0   5  10      154.47      164.04      6.67 o
   1   5  10      506.79      478.32      9.27 o
   2   5  10       97.90      133.56      6.30 o
   3   5  10       26.51       26.21      7.30 o
   4   5  10        0.28        4.21      6.23 o
   5   5  10      100.51       89.10      7.33 o
   6   5  10       82.44       85.29     12.00 o
   7   5  10      133.83      158.61     14.42 o
  -9   6  10      105.89      116.18      9.51 o
  -8   6  10      100.02       83.43      8.48 o
  -7   6  10       57.66       68.87      7.84 o
  -6   6  10      331.60      326.22     13.59 o
  -5   6  10        7.94        6.84      6.24 o
  -4   6  10        4.97       -4.29      5.53 o
  -3   6  10      419.01      388.97     10.43 o
  -2   6  10      364.11      364.11     12.06 o
  -1   6  10       59.94       65.29      4.93 o
   0   6  10      232.67      190.13      9.53 o
   1   6  10        6.95        0.03      9.06 o
   2   6  10       28.50       28.77     10.03 o
   3   6  10       13.55       12.03      5.82 o
   4   6  10       72.63       80.10      7.34 o
   5   6  10        9.56        1.92      6.49 o
  -7   7  10      111.09      114.24     16.74 o
  -6   7  10        3.00       -0.70      7.20 o
  -5   7  10        4.94        4.09      6.84 o
  -4   7  10       35.81       37.15      6.92 o
  -3   7  10       10.93       21.62     12.43 o
  -2   7  10        0.23       11.32      9.25 o
  -1   7  10      163.97      166.15     13.66 o
   0   7  10       14.62       14.98     10.58 o
   1   7  10        0.16       -2.39     10.76 o
   2   7  10       32.84       33.79     11.55 o
   3   7  10       73.34       81.66     13.11 o
  -4   8  10        1.47        5.87      7.48 o
  -3   8  10        0.93        6.38     12.92 o
  -2   8  10       52.68       65.23     12.73 o
  -1   8  10        3.11        1.73     11.48 o
   0   8  10        1.71        7.19     12.04 o
 -13   0  11       91.13      100.47     14.01 o
 -11   0  11      342.57      345.68     20.02 o
  -9   0  11      216.96      205.81      8.53 o
  -7   0  11     2010.63     2058.42     28.31 o
  -5   0  11     1677.26     1601.19     28.27 o
  -3   0  11       74.72       70.76      5.86 o
  -1   0  11     1000.72      980.66     25.32 o
   1   0  11     1910.17     1889.14     64.31 o
   3   0  11        6.99        5.78      6.16 o
   5   0  11      789.09      781.31     17.54 o
   7   0  11      143.06      136.62      8.70 o
 -13   1  11       24.54       32.21     13.32 o
 -12   1  11      515.56      580.47     17.67 o
 -11   1  11       20.67       30.42      6.54 o
 -10   1  11       68.44       59.84      5.41 o
  -9   1  11        0.50        0.90      2.74 o
  -8   1  11      222.55      206.72      7.66 o
  -7   1  11      750.66      752.90     10.02 o
  -6   1  11     1755.23     1735.45     18.50 o
  -5   1  11      141.14      152.33      5.68 o
  -4   1  11       14.41       15.23      2.16 o
  -3   1  11       63.05       77.56      3.44 o
  -2   1  11      233.06      216.66      5.36 o
  -1   1  11      557.01      560.49     12.08 o
   0   1  11     3047.42     2958.44     28.83 o
   1   1  11       81.13       93.60      5.01 o
   2   1  11        0.05       -0.25      3.23 o
   3   1  11       20.24       19.97      3.89 o
   4   1  11      206.94      216.33      7.62 o
   5   1  11      171.08      178.86      7.17 o
   6   1  11      402.83      397.37     10.68 o
   7   1  11       30.12       33.61      5.03 o
   8   1  11        4.97       -1.38      5.13 o
 -12   2  11        1.11       -5.10      8.42 o
 -11   2  11       89.53       90.78      6.35 o
 -10   2  11      147.49      148.76      8.36 o
  -9   2  11      145.01      148.86      6.30 o
  -8   2  11      159.67      168.05      4.91 o
  -7   2  11      153.30      145.56      5.16 o
  -6   2  11        1.54        2.55      2.21 o
  -5   2  11      145.62      135.86      4.04 o
  -4   2  11      727.60      718.98      9.41 o
  -3   2  11      546.75      619.14      8.46 o
  -2   2  11     1079.32     1059.97     12.21 o
  -1   2  11      693.35      650.44      8.52 o
   0   2  11      145.24      129.35      5.32 o
   1   2  11        5.72        8.16      2.16 o
   2   2  11      283.10      292.16      5.82 o
   3   2  11       76.86       89.86      3.84 o
   4   2  11      255.80      276.17      8.26 o
   5   2  11       83.47       74.47      5.06 o
   6   2  11       33.41       29.95      4.96 o
   7   2  11      114.83      121.32      6.55 o
   8   2  11       16.70        4.43      6.28 o
 -12   3  11        0.59        2.20      5.86 o
 -11   3  11       48.07       60.11      6.11 o
 -10   3  11       57.81       68.22      5.61 o
  -9   3  11       12.37       13.98      4.53 o
  -8   3  11      458.21      459.60     10.38 o
  -7   3  11       27.52       31.56      4.44 o
  -6   3  11        0.57       -0.67      2.49 o
  -5   3  11      306.63      274.99      6.04 o
  -4   3  11      166.59      184.07      5.38 o
  -3   3  11       12.91       10.28      2.73 o
  -2   3  11      531.26      548.50      7.98 o
  -1   3  11        3.27        6.44      2.59 o
   0   3  11        8.01       12.92      2.55 o
   1   3  11       91.13       84.49      4.38 o
   2   3  11      386.92      425.44      7.43 o
   3   3  11        1.33        0.96      2.33 o
   4   3  11      160.84      165.46     18.57 o
   5   3  11       27.51       18.68      7.15 o
   6   3  11        3.81       18.00      7.88 o
   7   3  11       49.81       46.98     12.78 o
   8   3  11       48.56       58.93     10.21 o
 -11   4  11        1.25       13.50      8.20 o
 -10   4  11        3.49        3.90      7.47 o
  -9   4  11      409.39      433.85     15.37 o
  -8   4  11        3.04       -3.69     11.02 o
  -7   4  11      204.22      165.16     26.08 o
  -6   4  11      253.87      241.20      7.67 o
  -5   4  11      110.01      104.07      4.78 o
  -4   4  11       13.42       10.71      2.71 o
  -3   4  11      942.77      939.36     11.56 o
  -2   4  11        1.04       -2.69      2.69 o
  -1   4  11       25.72       21.07      2.91 o
   0   4  11       44.90       44.85      3.01 o
   1   4  11      262.11      249.36      7.37 o
   2   4  11        3.53        1.94      4.46 o
   3   4  11      740.79      780.85     12.32 o
   4   4  11        3.17        1.77      6.98 o
   5   4  11       38.59       18.37      7.88 o
   6   4  11       35.86       35.01      8.69 o
   7   4  11       12.11       16.15     11.86 o
 -10   5  11      243.89      281.09     14.42 o
  -9   5  11       12.68       17.85      7.66 o
  -8   5  11      124.17      122.30      8.85 o
  -7   5  11       55.68       68.89      7.57 o
  -6   5  11        7.09       -1.61      6.03 o
  -5   5  11       46.15       51.68      6.58 o
  -4   5  11      532.80      543.95     11.91 o
  -3   5  11        3.17       -1.09      3.39 o
  -2   5  11      368.85      329.65      7.25 o
  -1   5  11      237.18      241.71      7.63 o
   0   5  11       12.84       19.29      3.70 o
   1   5  11       59.85       79.16      5.78 o
   2   5  11      328.65      338.61     11.85 o
   3   5  11        1.56       -0.64      5.19 o
   4   5  11       37.01       38.20      5.79 o
   5   5  11       20.86       44.47      8.59 o
   6   5  11       54.99       50.46     11.90 o
  -9   6  11       89.87       91.75      9.73 o
  -8   6  11       48.61       51.35      8.57 o
  -7   6  11        3.75       -0.77      7.24 o
  -6   6  11        0.11       -2.04      6.96 o
  -5   6  11      142.40      144.83      8.64 o
  -4   6  11       86.59       87.78      7.37 o
  -3   6  11       79.80       67.45      8.89 o
  -2   6  11       11.12       21.26      4.68 o
  -1   6  11      143.62      146.65      6.93 o
   0   6  11        0.89       -0.38      9.44 o
   1   6  11       33.22       48.14     10.69 o
   2   6  11       55.32       53.61     10.89 o
   3   6  11       13.58        0.85      6.14 o
   4   6  11       43.71       55.07     10.19 o
  -7   7  11       23.95       31.72      8.70 o
  -6   7  11      161.59      158.71     10.21 o
  -5   7  11        8.89       18.37      7.52 o
  -4   7  11       35.26       27.10      7.32 o
  -3   7  11       15.66        9.72      6.67 o
  -2   7  11        6.34        8.08      6.45 o
  -1   7  11       14.98       19.13     11.14 o
   0   7  11       33.04       47.07     12.04 o
   1   7  11        5.94       -1.83     11.21 o
   2   7  11       46.20       33.55     12.35 o
 -12   0  12       59.73       85.18     12.76 o
 -10   0  12      451.64      484.26     13.29 o
  -8   0  12      919.91      856.90     18.35 o
  -6   0  12       37.64       39.68      5.70 o
  -4   0  12     2396.80     2344.02     39.11 o
  -2   0  12       69.51       65.70      5.19 o
   0   0  12      282.23      288.96     18.07 o
   2   0  12     1419.53     1453.93     24.64 o
   4   0  12      166.82      156.91     10.51 o
   6   0  12        2.89        3.04      9.22 o
   8   0  12      153.63      160.20     10.45 o
 -12   1  12        4.57        6.19      7.84 o
 -11   1  12      204.21      237.49     12.83 o
 -10   1  12       76.26       67.88      5.73 o
  -9   1  12      106.19      105.84      6.23 o
  -8   1  12       50.07       56.50      4.07 o
  -7   1  12       60.54       54.63      4.13 o
  -6   1  12      358.25      358.18      6.78 o
  -5   1  12      412.02      427.87      7.10 o
  -4   1  12       39.82       42.45      3.43 o
  -3   1  12      710.64      684.95     10.10 o
  -2   1  12      323.86      334.27      6.58 o
  -1   1  12       93.05       91.94      3.56 o
   0   1  12      274.18      278.79      7.93 o
   1   1  12      163.98      165.08      8.71 o
   2   1  12       35.71       34.79      2.84 o
   3   1  12      296.65      299.66      9.14 o
   4   1  12       69.34       70.84      5.37 o
   5   1  12        7.55        7.27      4.82 o
   6   1  12       31.63       32.19      5.65 o
   7   1  12       90.77       87.79      6.08 o
   8   1  12        5.71        6.27      5.59 o
 -12   2  12       97.10      110.31     12.43 o
 -11   2  12      130.64      153.25      7.30 o
 -10   2  12      137.11      133.36      6.58 o
  -9   2  12      143.67      162.61      6.54 o
  -8   2  12       42.23       39.96      3.72 o
  -7   2  12        3.27        8.00      2.57 o
  -6   2  12      263.95      270.87      6.48 o
  -5   2  12      290.97      296.14      7.86 o
  -4   2  12      102.92       98.22      3.84 o
  -3   2  12      114.86      123.31      3.98 o
  -2   2  12      323.31      327.87      8.71 o
  -1   2  12       30.03       28.95      2.88 o
   0   2  12      127.47      131.53      4.10 o
   1   2  12      327.59      324.01      5.67 o
   2   2  12      147.10      121.56      5.45 o
   3   2  12      194.63      198.92      7.03 o
   4   2  12      128.41      135.06      6.13 o
   5   2  12       31.57       25.27      6.55 o
   6   2  12       64.84       55.28      6.80 o
   7   2  12       22.99       30.96      6.06 o
 -12   3  12       35.40       23.35     12.80 o
 -11   3  12      106.36      117.76      9.52 o
 -10   3  12       17.32       15.85      9.80 o
  -9   3  12        3.04        5.19      6.76 o
  -8   3  12      454.83      470.77     14.85 o
  -7   3  12      756.59      752.64     13.67 o
  -6   3  12       42.14       49.84      3.44 o
  -5   3  12      250.52      227.43      6.11 o
  -4   3  12        2.71        6.44      2.98 o
  -3   3  12       19.03       14.88      3.07 o
  -2   3  12      211.70      197.52      5.58 o
  -1   3  12      952.23     1005.88     12.14 o
   0   3  12      418.68      401.17      7.10 o
   1   3  12       42.22       33.28      2.86 o
   2   3  12      101.06      101.42      4.89 o
   3   3  12      131.61      127.55     10.54 o
   4   3  12       81.84       70.63      8.12 o
   5   3  12      223.64      275.91     13.37 o
   6   3  12       48.49       49.87      8.97 o
   7   3  12        9.64        3.11     11.93 o
 -11   4  12       35.39       36.44      8.88 o
 -10   4  12       18.32       25.73      8.25 o
  -9   4  12       68.43       65.51      8.35 o
  -8   4  12      275.54      292.65     13.91 o
  -7   4  12       55.86       52.54      6.75 o
  -6   4  12      711.58      689.21     13.46 o
  -5   4  12        4.62        9.33      4.00 o
  -4   4  12      104.72      108.53      4.02 o
  -3   4  12      176.29      149.40      4.48 o
  -2   4  12      467.28      479.81      8.03 o
  -1   4  12        1.39        3.54      3.06 o
   0   4  12      394.22      408.14      8.20 o
   1   4  12        5.12        8.97      3.42 o
   2   4  12        9.82       21.82      4.85 o
   3   4  12       12.03        0.66      7.00 o
   4   4  12      253.29      298.32     22.26 o
   5   4  12        2.93        8.43      8.28 o
   6   4  12       12.17       15.77     11.48 o
 -10   5  12       20.32       22.39      8.86 o
  -9   5  12      100.53       89.99      9.27 o
  -8   5  12       24.00       38.62      8.05 o
  -7   5  12      396.24      429.63     15.54 o
  -6   5  12        1.77        7.77      9.25 o
  -5   5  12        0.12        3.44      6.12 o
  -4   5  12       58.08       56.42      4.79 o
  -3   5  12      183.14      179.14      6.32 o
  -2   5  12        5.03       15.94      3.98 o
  -1   5  12      522.24      500.67     10.79 o
   0   5  12       18.72       21.86      3.79 o
   1   5  12       15.51       18.84      5.31 o
   2   5  12        4.26        7.98      5.45 o
   3   5  12       17.06       20.12      5.64 o
   4   5  12        0.28       14.87     13.06 o
   5   5  12      177.41      180.19     14.39 o
  -8   6  12       80.88       92.86      9.98 o
  -7   6  12        3.03       -4.15      7.81 o
  -6   6  12       61.60       48.27     10.83 o
  -5   6  12       34.30       35.64      7.44 o
  -4   6  12       10.94       15.43      8.78 o
  -3   6  12      106.04      111.18      7.83 o
  -2   6  12      300.45      274.78      9.18 o
  -1   6  12        0.00       -4.51      5.26 o
   0   6  12        4.38       -9.75      9.75 o
   1   6  12       29.30       26.25     10.72 o
   2   6  12       15.74       16.81     10.34 o
   3   6  12       12.08       11.27     10.24 o
  -5   7  12       15.67       23.40      8.11 o
  -4   7  12        5.79        3.12      8.78 o
  -3   7  12       59.70       70.60      8.11 o
  -2   7  12       27.86       21.37      8.42 o
  -1   7  12        0.07        6.02     11.69 o
   0   7  12        3.81       -4.36     11.62 o
 -11   0  13        8.78       -5.64     10.48 o
  -9   0  13      224.46      235.37     11.37 o
  -7   0  13      337.18      328.48      9.70 o
  -5   0  13        6.09        8.40      3.74 o
  -3   0  13      518.05      510.70      9.94 o
  -1   0  13      852.59      880.11     28.50 o
   1   0  13      210.16      227.76     23.35 o
   3   0  13      278.79      282.25     16.32 o
   5   0  13       64.43       70.05      8.00 o
   7   0  13        1.89        2.36      7.99 o
 -12   1  13       92.58       90.55     13.18 o
 -11   1  13       14.43        4.79      5.55 o
 -10   1  13        2.77        9.05      5.38 o
  -9   1  13       40.01       43.51      5.12 o
  -8   1  13      780.21      817.62     12.30 o
  -7   1  13        0.69       -1.11      3.66 o
  -6   1  13      186.25      176.72      5.32 o
  -5   1  13       12.64       13.74      3.59 o
  -4   1  13       22.54       27.92      3.48 o
  -3   1  13      129.86      127.50      5.54 o
  -2   1  13      692.41      656.67      9.75 o
  -1   1  13      417.38      444.90      9.73 o
   0   1  13      208.06      197.51      7.56 o
   1   1  13       79.78       73.49      4.22 o
   2   1  13       13.94        8.26      4.51 o
   3   1  13      104.58      119.50      6.16 o
   4   1  13      401.85      422.84     11.58 o
   5   1  13       38.89       42.91      5.94 o
   6   1  13       21.38       16.96      6.11 o
   7   1  13        0.73       -0.25      5.66 o
 -12   2  13       12.38        3.24      7.81 o
 -11   2  13       57.12       43.99      6.19 o
 -10   2  13       91.41      109.40      9.75 o
  -9   2  13      103.07      105.06      8.31 o
  -8   2  13       89.14       71.55      5.29 o
  -7   2  13      221.77      212.21      7.04 o
  -6   2  13      329.92      327.37      7.38 o
  -5   2  13      173.83      172.01      4.91 o
  -4   2  13      346.21      350.33      7.26 o
  -3   2  13      373.02      382.08      7.29 o
  -2   2  13       62.37       52.89      3.42 o
  -1   2  13      277.18      255.75      6.01 o
   0   2  13       97.71      104.69      3.54 o
   1   2  13      257.35      279.93      9.10 o
   2   2  13      147.68      153.44      8.09 o
   3   2  13      149.87      150.36      6.57 o
   4   2  13       14.30       11.96      5.08 o
   5   2  13      102.93       86.82      6.41 o
   6   2  13       41.82       43.32      7.75 o
 -11   3  13        0.08        4.07      8.26 o
 -10   3  13      211.28      230.34     11.15 o
  -9   3  13        8.89       16.92     12.87 o
  -8   3  13       25.32       23.88      7.21 o
  -7   3  13      225.98      248.97      8.86 o
  -6   3  13      258.85      255.51      7.03 o
  -5   3  13        0.12       -3.18      3.18 o
  -4   3  13      404.13      423.59      7.99 o
  -3   3  13      169.51      160.00      5.51 o
  -2   3  13       23.63       15.10      3.35 o
  -1   3  13      167.38      151.78      4.84 o
   0   3  13      192.15      205.27     10.16 o
   1   3  13       36.84       32.95      3.63 o
   2   3  13      307.81      335.19     16.24 o
   3   3  13        1.70        3.34      4.63 o
   4   3  13        5.07       -6.08      9.82 o
   5   3  13       35.30       15.37      8.46 o
   6   3  13      118.39      139.03     14.21 o
 -10   4  13        4.57        5.18      8.34 o
  -9   4  13       82.99       94.48      9.31 o
  -8   4  13       25.87       32.01      7.82 o
  -7   4  13        1.61       -6.75      6.75 o
  -6   4  13       17.49        5.46      5.10 o
  -5   4  13      440.18      483.73     10.56 o
  -4   4  13       13.97       11.58      3.38 o
  -3   4  13       86.65       77.90      4.16 o
  -2   4  13       65.63       63.14      3.98 o
  -1   4  13       35.39       28.81      3.63 o
   0   4  13        4.54       -3.75      3.75 o
   1   4  13      278.30      292.33      8.71 o
   2   4  13        0.31        8.23      7.22 o
   3   4  13        3.11       -0.14      9.77 o
   4   4  13        9.33        4.65      8.41 o
   5   4  13       15.68       12.80     11.52 o
  -9   5  13       28.71       41.23      9.16 o
  -8   5  13        2.67        4.46      8.00 o
  -7   5  13        2.41        2.55      7.68 o
  -6   5  13      111.82      112.13      9.60 o
  -5   5  13       45.50       41.22      5.78 o
  -4   5  13      130.32      116.12      7.90 o
  -3   5  13       60.28       70.84      5.21 o
  -2   5  13        3.99        7.16      4.23 o
  -1   5  13       17.99        7.71      4.02 o
   0   5  13       93.87      102.04      5.06 o
   1   5  13       34.73       43.00     10.98 o
   2   5  13       58.89       55.81      6.24 o
   3   5  13        6.39        9.86     10.20 o
   4   5  13        6.82       15.39     11.14 o
  -7   6  13      143.85      129.08     10.70 o
  -6   6  13        3.21        5.29      7.97 o
  -5   6  13       80.07       68.69      8.40 o
  -4   6  13        1.34        0.51      6.98 o
  -3   6  13        8.05       -3.94      6.51 o
  -2   6  13        3.88        2.09      6.27 o
  -1   6  13       63.65       74.89      6.95 o
   0   6  13       36.39       41.92     11.34 o
   1   6  13       76.72       60.25     11.48 o
   2   6  13       11.84        5.57     10.41 o
 -10   0  14       20.88       13.37      6.36 o
  -8   0  14        5.21       11.42      5.95 o
  -6   0  14      290.60      314.22      9.29 o
  -4   0  14      124.90      111.07      7.19 o
  -2   0  14        1.19        0.50      6.07 o
   0   0  14      198.38      190.86      8.46 o
   2   0  14       10.03        6.54      8.16 o
   4   0  14        6.86        5.96      7.35 o
   6   0  14      107.57      100.86     15.67 o
 -11   1  14      199.25      193.02      7.84 o
 -10   1  14       35.64       37.22      5.83 o
  -9   1  14        4.56        3.25      4.14 o
  -8   1  14       53.37       55.42      4.43 o
  -7   1  14      224.84      233.76      8.85 o
  -6   1  14       66.68       61.88      4.62 o
  -5   1  14      426.61      422.42      9.04 o
  -4   1  14       33.52       41.58      5.08 o
  -3   1  14        0.39       -0.42      3.09 o
  -2   1  14        0.55        4.20      4.09 o
  -1   1  14      599.98      610.18     11.98 o
   0   1  14      262.13      249.65      8.40 o
   1   1  14      163.02      159.76      6.89 o
   2   1  14       26.95       35.97      5.54 o
   3   1  14       19.20       18.32      5.69 o
   4   1  14       55.81       63.77      6.38 o
   5   1  14       56.11       51.09      6.63 o
   6   1  14        0.19        6.58      6.65 o
 -11   2  14        3.54        6.29      8.10 o
 -10   2  14        2.24       -4.94      7.55 o
  -9   2  14       88.28       87.29      8.42 o
  -8   2  14      615.82      621.74     18.61 o
  -7   2  14      176.73      188.30     10.44 o
  -6   2  14      447.17      426.12      9.36 o
  -5   2  14       87.63       99.43      4.47 o
  -4   2  14       56.30       58.66      3.96 o
  -3   2  14       30.00       31.42      3.57 o
  -2   2  14      307.98      326.11      7.07 o
  -1   2  14      206.24      206.72      6.95 o
   0   2  14      192.76      182.78      7.16 o
   1   2  14      121.79      144.22     11.09 o
   2   2  14      186.57      203.82      7.78 o
   3   2  14       17.36       15.77      5.52 o
   4   2  14      142.24      148.18      7.52 o
   5   2  14       41.07       52.44      6.65 o
 -10   3  14        3.40        7.15      8.27 o
  -9   3  14      108.82      137.48     14.39 o
  -8   3  14        8.07       11.87      7.54 o
  -7   3  14      293.38      284.75     10.40 o
  -6   3  14        1.30        0.01      3.84 o
  -5   3  14        4.57        1.55      3.58 o
  -4   3  14       69.29       63.95      4.19 o
  -3   3  14      572.68      612.85      9.83 o
  -2   3  14       13.08       12.55      3.50 o
  -1   3  14      217.38      223.27      7.27 o
   0   3  14        0.29       -0.46      3.67 o
   1   3  14        2.58        0.42      6.47 o
   2   3  14       83.63       83.85      6.20 o
   3   3  14      161.55      179.23      7.50 o
   4   3  14        3.23        1.48      6.74 o
   5   3  14       61.96       48.07     12.97 o
  -9   4  14        7.94        2.19     10.53 o
  -8   4  14      149.64      156.30     10.29 o
  -7   4  14        0.59       -7.01      7.01 o
  -6   4  14        2.03       -1.20      5.35 o
  -5   4  14       28.18       27.79      5.62 o
  -4   4  14       75.85       73.43      4.35 o
  -3   4  14        2.09        2.48      3.68 o
  -2   4  14      502.59      513.69     10.36 o
  -1   4  14       11.67       20.14      4.43 o
   0   4  14        3.28        6.98      4.62 o
   1   4  14       32.44       25.07      7.47 o
   2   4  14       30.37       29.78      8.25 o
   3   4  14        1.79       10.59      8.70 o
   4   4  14      154.78      157.05     14.77 o
  -8   5  14        0.19        2.94      8.53 o
  -7   5  14       32.05       21.28     10.88 o
  -6   5  14       45.91       48.57      8.41 o
  -5   5  14        1.60        8.15      5.85 o
  -4   5  14       11.29       25.01      5.92 o
  -3   5  14      131.01      131.23      7.28 o
  -2   5  14       39.09       50.27      5.96 o
  -1   5  14        3.57        0.36      4.35 o
   0   5  14        1.81       -3.01      4.41 o
   1   5  14       12.40       14.95      5.92 o
   2   5  14       13.77       31.89     10.72 o
  -5   6  14       36.52       53.23      8.69 o
  -4   6  14       34.66       40.85      8.16 o
  -3   6  14        5.35        8.01      7.18 o
  -2   6  14       27.23       24.98      8.11 o
  -1   6  14        5.42        3.30      6.50 o
   0   6  14       29.34       50.01     11.66 o
 -11   0  15       39.36       53.33     12.07 o
  -9   0  15      301.15      325.22     13.38 o
  -7   0  15       19.45       23.32      5.85 o
  -5   0  15       96.80      101.32      7.72 o
  -3   0  15      552.02      565.78     15.33 o
  -1   0  15       65.46       50.19      6.67 o
   1   0  15       23.32       37.25      9.51 o
   3   0  15      198.28      193.68     13.83 o
   5   0  15        1.47       16.53     11.10 o
 -11   1  15       26.00       44.92     18.07 o
 -10   1  15       52.40       54.38      8.70 o
  -9   1  15        1.32       -2.17      7.00 o
  -8   1  15       85.30       72.50      6.08 o
  -7   1  15       80.61       82.99      6.01 o
  -6   1  15       72.29       70.31      5.64 o
  -5   1  15      138.49      148.01      5.51 o
  -4   1  15      210.96      206.94      6.15 o
  -3   1  15        1.17        2.31      4.62 o
  -2   1  15       67.18       66.33      5.40 o
  -1   1  15        2.54       13.18      7.26 o
   0   1  15        7.70        5.74      6.18 o
   1   1  15       10.01        9.21      5.60 o
   2   1  15      160.78      164.46      7.83 o
   3   1  15        7.82        8.38      6.05 o
   4   1  15       20.38       19.09      8.02 o
   5   1  15        7.59        7.60      7.68 o
 -10   2  15        8.39       20.18      8.27 o
  -9   2  15      184.80      186.63     10.36 o
  -8   2  15       18.83       29.57      8.94 o
  -7   2  15      164.97      164.64      7.34 o
  -6   2  15        0.52       -4.24      4.24 o
  -5   2  15      160.73      169.51      5.45 o
  -4   2  15       31.01       33.42      3.88 o
  -3   2  15       84.16       71.27      4.25 o
  -2   2  15      172.88      184.75      6.29 o
  -1   2  15      107.26      125.40      7.10 o
   0   2  15       34.64       44.89      5.90 o
   1   2  15      202.14      213.97      8.31 o
   2   2  15        1.39        0.17      5.65 o
   3   2  15       72.23       71.74      6.92 o
   4   2  15       25.10       39.14      7.77 o
  -9   3  15       38.94       55.54      8.95 o
  -8   3  15       63.45       62.57      8.71 o
  -7   3  15       20.29       13.28      6.87 o
  -6   3  15      297.43      323.94      9.17 o
  -5   3  15       55.46       51.34      4.91 o
  -4   3  15      154.44      127.92      5.16 o
  -3   3  15       32.56       34.42      4.11 o
  -2   3  15      125.50      121.87      5.53 o
  -1   3  15       54.15       43.12      5.93 o
   0   3  15      263.52      272.84     11.58 o
   1   3  15       61.92       65.75      6.41 o
   2   3  15       14.12       14.41      5.92 o
   3   3  15       11.75       12.28      6.97 o
   4   3  15       88.34      112.42      8.60 o
  -8   4  15        1.17        7.27      8.41 o
  -7   4  15      123.76      128.93      9.74 o
  -6   4  15        6.23        3.80      5.86 o
  -5   4  15       58.69       47.34      6.26 o
  -4   4  15        2.81        8.27      5.57 o
  -3   4  15        3.66        1.26      4.48 o
  -2   4  15       14.17        7.42      4.58 o
  -1   4  15      208.22      219.92      7.71 o
   0   4  15        2.40       -0.22      5.55 o
   1   4  15       16.46       11.34      5.83 o
   2   4  15        0.98        0.59     10.83 o
  -6   5  15      131.79      143.24     10.29 o
  -5   5  15        4.20        6.25      6.24 o
  -4   5  15        4.81        3.68      6.03 o
  -3   5  15        0.80       -0.84      6.93 o
  -2   5  15       49.25       52.72      6.51 o
  -1   5  15        9.67       19.83      5.96 o
   0   5  15       64.51       48.46      5.75 o
   1   5  15       17.21       27.18     11.03 o
 -10   0  16        5.97       13.13      7.26 o
  -8   0  16      185.91      210.90     14.70 o
  -6   0  16      134.80      135.57     12.90 o
  -4   0  16        7.96        6.79      7.44 o
  -2   0  16      600.82      607.04     23.86 o
   0   0  16        1.56       -1.31      9.61 o
   2   0  16        0.58       -0.62     10.13 o
 -10   1  16        0.05       -0.78     15.77 o
  -9   1  16       62.61       66.75      8.25 o
  -8   1  16        3.52        3.23      5.59 o
  -7   1  16      258.72      251.40      8.93 o
  -6   1  16      101.91      101.87      6.15 o
  -5   1  16        7.20        6.45      6.92 o
  -4   1  16        5.38        1.84      5.29 o
  -3   1  16       43.01       46.29      5.78 o
  -2   1  16        8.06        1.10     11.41 o
  -1   1  16      309.82      352.82     14.65 o
   0   1  16      150.14      159.49      9.26 o
   1   1  16        5.27        6.98      7.14 o
   2   1  16       10.85       10.85      6.51 o
   3   1  16       54.27       40.43      8.23 o
  -9   2  16       26.99       15.13      8.25 o
  -8   2  16      176.43      162.06      9.85 o
  -7   2  16        2.13        6.42      4.77 o
  -6   2  16       58.64       52.48      5.18 o
  -5   2  16       31.53       36.56      4.83 o
  -4   2  16      119.49      121.29      5.00 o
  -3   2  16       28.44       37.61      7.09 o
  -2   2  16      139.00      138.60      9.00 o
  -1   2  16        0.90        4.87      5.87 o
   0   2  16       41.53       44.89      6.94 o
   1   2  16       45.99       50.92      6.91 o
   2   2  16       77.39      100.79      8.94 o
   3   2  16       41.55       42.52      8.23 o
  -8   3  16       38.21       39.49      8.70 o
  -7   3  16       27.42       13.64      7.86 o
  -6   3  16       24.66       27.16      5.98 o
  -5   3  16       86.41      101.95      6.27 o
  -4   3  16        5.88        4.32      4.65 o
  -3   3  16      179.58      166.01      6.33 o
  -2   3  16       21.03       23.49      6.14 o
  -1   3  16       31.59       23.22      6.19 o
   0   3  16        0.84       -4.73      5.95 o
   1   3  16       84.39       90.25      7.84 o
   2   3  16       23.74       17.35      7.60 o
  -7   4  16       12.90       10.29      8.56 o
  -6   4  16       41.50       41.40      6.85 o
  -5   4  16        3.69       13.09      6.20 o
  -4   4  16      144.17      151.23      7.76 o
  -3   4  16        3.87        5.15      4.85 o
  -2   4  16       36.53       33.83      5.13 o
  -1   4  16        0.80        5.56      6.07 o
   0   4  16       17.68       15.11      7.46 o
   1   4  16        0.20       -6.97      6.97 o
  -9   0  17       60.49       84.91     12.69 o
  -7   0  17       45.56       37.56     11.83 o
  -5   0  17       87.78      100.47     12.80 o
  -3   0  17        6.05       -8.65     10.65 o
  -1   0  17        4.10        8.34     10.89 o
   1   0  17      168.35      175.49     15.15 o
  -8   1  17        1.19        5.85      7.71 o
  -7   1  17       15.59        8.34      7.78 o
  -6   1  17      210.45      214.40     11.10 o
  -5   1  17        1.70        1.92      7.59 o
  -4   1  17       94.13       92.74      8.87 o
  -3   1  17       18.80       27.86      7.98 o
  -2   1  17       28.57       31.78      7.88 o
  -1   1  17        2.03        5.61      6.48 o
   0   1  17       95.42      103.18      9.32 o
   1   1  17       16.83        3.04      8.14 o
   2   1  17       40.59       33.14      8.68 o
  -8   2  17        1.09       -5.15      7.83 o
  -7   2  17       70.18       75.41      7.96 o
  -6   2  17       21.90       20.81      5.28 o
  -5   2  17      104.95      102.66      7.41 o
  -4   2  17       82.55       83.07      7.24 o
  -3   2  17       43.33       37.84      6.78 o
  -2   2  17        8.14        0.22      6.29 o
  -1   2  17      139.25      136.27      8.25 o
   0   2  17        2.62        2.03      7.80 o
   1   2  17       29.78       19.97     13.49 o
  -7   3  17        8.80        1.11      9.72 o
  -6   3  17       49.25       40.21      6.60 o
  -5   3  17        0.74       -4.89      4.89 o
  -4   3  17       10.47       -0.23      9.94 o
  -3   3  17       15.54       10.04      6.32 o
  -2   3  17      117.22      131.46      8.09 o
  -1   3  17       36.51       33.76      8.10 o
   0   3  17       37.00       29.38      8.10 o
  -6   0  18        6.49       18.54     12.10 o
  -4   0  18       55.18       43.06     12.35 o
  -2   0  18      146.26      190.98     15.98 o
   0   0  18       11.04        1.45     12.28 o
  -6   1  18        2.19        5.83      8.41 o
  -5   1  18       18.59       14.05      8.64 o
  -4   1  18        2.10        4.32      8.22 o
  -3   1  18      107.86       89.17      8.06 o
  -2   1  18        8.54       13.34      7.79 o
  -1   1  18       10.49       21.61      8.68 o
  -5   2  18        3.61       -6.61      6.61 o
  -4   2  18       69.81       77.19      7.74 o
  -3   2  18       11.65        1.16      6.84 o
  -2   2  18      129.13      113.04     16.84 o
 
